# Supplementary material for: Evaluation of Sapindus mukorossi Gaertn Flower Water Extract on In Vitro Anti-Acne Activity
Source: Curr Issues Mol Biol. 2025 Apr 28;47(5):316. doi: 10.3390/cimb47050316 (PMC12110581; doi:10.3390/cimb47050316)
Supplement: Supplementary file 1 [file cimb-47-00316-s001.zip]

Archive with 2 entries (2 files):
- FigureS1 and S2.pdf
- Table.xlsx
