# Supplementary material for: Evaluation of Sapindus mukorossi Gaertn Flower Water Extract on In Vitro Anti-Acne Activity
Source: Curr Issues Mol Biol. 2025 Apr 28;47(5):316. doi: 10.3390/cimb47050316 (PMC12110581; doi:10.3390/cimb47050316)
Supplement: Supplementary file 1 [file cimb-47-00316-s001.zip › Table.xlsx]

## Sheet: Supplemental Table1
Supplemental Table1 Sequences of primers used in this study
Gene Name	Reverse Primer	Forward Primer
ATP2A3	TCCTTTAACGAGATCACTGCTATG	GAATTGCTTCATGTTGCTGTAGAT
NTSR1	GACCACTGCACGTAGGACONTROL	TCCTGAACACCATCATCGCC
NOD2	AAATGAAATGGAACTGCCTCTT	GGTTGATGCCTGTGAACTGAA
JAK2	ATTCCATGCCGATAGGCTCTG	ATCCACCCAACCATGTCTTCC
GAPDH	GCOCGCCCAATACGACCAAATC	AATGGGCAGCCGTTAGGAAA
IL-6	GAGAAGGCAACTGGACCGAA	CCACCGGGAACGAAAGAGAA
PPARG	CACGGAGCTGATCCCAAAGT	CCAGAAGCCTGCATTTCTGC
PLIN2	AAAGGGACCTACCAGCCAGT	TGATGGCAGGCGACATCTAC
SCD	CCGGGGGCTAATGTTCTTGT	CTTGCGATATGCTGTGGTGC

## Sheet: Supplemental Table  2
Index	Mode	Compounds	Class I	Class II	Formula	Q1 (Da)	Molecular weight (Da)	RT (min)	Adduct	Mass error	Level	score	LC mode	CAS	PubChem CID	HMDB	Metlin	cpd_ID	SMFW1	SMFW2	SMFW3	QC01	QC02	QC03	kegg_map
MW0139148	T3_positive	Nepitrin	Flavonoids	Flavones	C22H22O12	479.118	478.111	4.0843	[M+H]+	1.02436	2	0.9802	rp	569-90-4	120742	HMDB0030548	-	-	198533	204290	186698	171970	172125	174727	-
MW0138533	T3_positive	Isorhamnetin 3-O-alpha-rhamnopyranosyl-(1-2)-beta-galactopyranoside	Flavonoids	Flavones	C28H32O16	625.176	624.169	4.0784	[M+H]+	0.254414	2	0.9252	rp	107740-46-5	5487249	-	-	-	900442	886388	732035	781021	767362	782831	-
MW0138675	T3_positive	3''-O-L-Rhamnopyranosylastragalin	Flavonoids	Flavones	C27H30O15	595.166	594.159	4.4432	[M+H]+	0.100496	2	0.9212	rp	28447-29-2	23815431	-	-	-	4.0593e+06	3.81587e+06	4.00402e+06	3.97306e+06	3.97056e+06	3.99259e+06	-
MW0113885	T3_positive	Aloesin	Others	Chromone	C19H22O9	395.131	394.126	3.1556	[M+H]+	2.94303	2	0.92	rp	30861-27-9	160190	-	-	C08994 | C15539	129982	125758	131952	131617	129666	129150	-
MW0111826	T3_positive	1-Kestose	Others	Saccharides	C18H32O16	543.131	504.169	0.7378	[M+K]+	2.28189	2	0.9035	rp	470-69-9	440080	HMDB0011729	-	C03661	145211	126847	112540	131885	133305	135383	-
MW0139473	T3_positive	Quercetagitrin	Flavonoids	Flavonols	C21H20O13	481.098	480.09	3.8872	[M+H]+	0.94334	2	0.9016	rp	548-75-4	5320826	-	-	-	113782	109462	115144	103961	104454	105304	-
MW0139382	T3_positive	Plantaginin	Heterocyclic compounds	Heterocyclic compounds	C21H20O11	449.108	448.101	4.0252	[M+H]+	1.08856	2	0.8995	rp	26046-94-6	5320623	-	-	C17056	388751	452272	382444	384142	381797	384414	-
MW0105901	T3_positive	Asparaginyl-Leucine	Amino acids and derivatives	Amino acids and derivatives	C10H19N3O4	246.145	245.138	1.588	[M+H]+	2.33207	2	0.895	rp	22601-71-4	44232490	HMDB0028735	-	-	109072	108243	101996	113224	117437	115425	-
MW0114088	T3_positive	cis-coumarinic acid-beta-D-glucoside	Phenolic acids	Phenolic acids	C15H18O8	349.089	326.1	3.1754	[M+Na]+	0.306376	2	0.8947	rp	2446-60-8	5316113	HMDB0060077	-	C05839	104334	101203	101609	103878	103247	103894	ko00999,ko01110
MW0137432	T3_positive	kaempferol 3-O-beta-D-galactopyranosyl-7-O-alpha-L-rhamnopyranoside	Flavonoids	Flavonols	C27H30O15	595.166	594.159	4.0252	[M+H]+	1.5905	2	0.8944	rp	38784-79-1	57390614	HMDB0037426	-	-	2.47942e+06	2.80786e+06	2.87876e+06	2.75168e+06	2.7227e+06	2.78886e+06	-
Lmhp001461	T3_positive	Pro-leu	Amino acids and derivatives	Amino acids and derivatives	C11H20N2O3	229.154	228.147	0.8162	[M+H]+	2.14939	2	0.892	rp	52899-07-7	444109	-	23647	-	148007	282562	237352	288470	283822	284894	-
MW0139541	T3_positive	3-[(2S,3R,4S,5S,6R)-4,5-dihydroxy-6-(hydroxymethyl)-3-[(2S,3R,4R,5R,6S)-3,4,5-trihydroxy-6-methyloxan-2-yl]oxyoxan-2-yl]oxy-2-(3,4-dihydroxyphenyl)-5-hydroxy-7-[(2S,3R,4R,5R,6S)-3,4,5-trihydroxy-6-methyloxan-2-yl]oxychromen-4-one	Flavonoids	Flavones	C33H40O20	757.218	756.211	3.8026	[M+H]+	0.761601	2	0.8875	rp	161993-01-7	10327769	-	-	-	1.12548e+07	1.14832e+07	1.15949e+07	1.0953e+07	1.09454e+07	1.09985e+07	-
MW0137583	T3_positive	Capillarisin	Others	Chromone	C16H12O7	317.066	316.058	4.5131	[M+H]+	1.25271	2	0.8707	rp	56365-38-9	5281342	-	-	C08999	309885	261364	295516	278647	275483	275649	-
MEDP2115	T3_positive	2,2-Diphenylglycine	Benzene and substituted derivatives	Benzene and substituted derivatives	C14H13NO2	493.155	227.095	2.7181	[2M+K]+	5.1229	2	0.8118	rp	3060-50-2	18289	-	1858	-	112739	113880	112749	119403	120560	119960	-
MW0107972	T3_positive	Tyr-Gly-Gly	Amino acids and derivatives	Amino acids and derivatives	C13H17N3O5	409.993	295.117	2.7984	[M-2H+3K]+	1.91529	2	0.7979	rp	21778-69-8	123715	-	20763	-	22042.6	15453.4	16177.1	33805.5	34174.2	31889	-
MW0005557	T3_positive	5-Aminoimidazole-4-carboxamide	Alcohol and amines	Amines	C4H6N4O	195.065	126.054	1.9175	[M+H]+	3.02142	2	0.7906	rp	360-97-4	9679	HMDB0003192	629	C04051	11744.5	10941.4	19865.7	10480.3	11496.3	12028.4	ko00230,ko01100
MW0107165	T3_positive	Glycylglycylglycine	Amino acids and derivatives	Amino acids and derivatives	C6H11N3O4	231.097	189.075	0.787	[M+CH3CN+H]+	5.1597	2	0.7768	rp	556-33-2	11161	HMDB0029419	-	-	35321.8	32847.1	33480.7	37596.8	38408.6	38417.3	-
MW0119718	T3_positive	3-Methyluric acid	Organic acids	Organic acids	C6H6N4O3	246.06	182.044	0.8064	[M+CH3CN+Na]+	3.06815	2	0.7736	rp	605-99-2	11804	HMDB0001970	-	-	214633	183545	249803	276264	302977	296068	-
MW0103939	T3_positive	Hydroxyisoleucine	Amino acids and derivatives	Amino acids and derivatives	C6H13NO3	211.107	147.089	0.8157	[M+CH3CN+Na]+	3.06424	2	0.7726	rp	55399-93-4 | 50764-07-3	6918732	-	-	C20802	84497.1	88640.3	75129.1	116710	129500	122106	-
MW0011719	T3_positive	Heudelottin C	Others	Lactones	C39H54O11	699.356	698.367	6.4675	[M+H]+	24.9823	2	0.7719	rp	11052-28-1	15559719	-	43978	-	135285	197184	13978.6	125650	126365	120612	-
MW0123058	T3_positive	Benzimidazole	Benzene and substituted derivatives	Benzene and substituted derivatives	C7H6N2	254.138	118.053	1.891	[2M+NH4]+	6.60425	2	0.7691	rp	51-17-2	5798	HMDB0248993	-	C02009	195138	202529	173851	183883	185309	183926	-
MW0112752	T3_positive	Kynuramine	Alcohol and amines	Amines	C9H12N2O	211.107	164.095	1.0922	[M+HCOO+2H]+	1.34039	2	0.7642	rp	363-36-0	9692	HMDB0012246	-	-	75568.5	80278.4	64145.8	69108.3	69585.1	68521.4	-
MW0150470	T3_positive	Gly-Pro-Phe	Amino acids and derivatives	Amino acids and derivatives	C16H21N3O4	319.151	319.153	2.6149	[M+]+	2.5241	2	0.7577	rp	70393-97-4	10403659	-	22242	-	241281	274882	202693	244558	243378	242339	-
MW0107651	T3_positive	L-Allysine ethylene acetal	Amino acids and derivatives	Amino acids and derivatives	C8H15NO4	236.113	189.1	1.3214	[M+HCOO+2H]+	0.288547	2	0.7519	rp	215054-80-1	11041524	-	103470	-	384550	423564	396598	387230	387349	390890	-
MW0009992	T3_positive	Triphenylphosphine oxide	Benzene and substituted derivatives	Benzene and substituted derivatives	C18H15OP	279.095	278.086	1.7815	[M+H]+	1.24881	2	0.7494	rp	791-28-6	13097	-	64889	-	156528	168124	157451	153881	151988	151895	-
MW0150509	T3_positive	Gly-Trp-Trp	Amino acids and derivatives	Amino acids and derivatives	C24H25N5O4	448.18	447.191	2.5949	[M+H]+	5.06108	2	0.7461	rp	57850-28-9	13037672	-	23408	-	19531.7	23667.1	19637.3	22893.7	22365.8	22312.8	-
MW0153757	T3_positive	Met-Glu	Amino acids and derivatives	Amino acids and derivatives	C10H18N2O5S	279.099	278.094	1.2301	[M+H]+	13.5273	2	0.7347	rp	14517-44-3	7015689	-	23791	-	4750.87	13346.5	11361.2	5760.05	6204.14	6096.63	-
MW0016980	T3_positive	Cephalomannine	Benzene and substituted derivatives	Benzene and substituted derivatives	C45H53NO14	831.362	831.347	5.0238	[M+]+	17.2624	2	0.7191	rp	71610-00-9	6436208	-	73572	-	114539	92016.2	71123	101627	100971	96524	-
MW0126929	T3_positive	Ursinoic acid	Benzene and substituted derivatives	Benzene and substituted derivatives	C15H16O5	591.168	276.1	4.5605	[2M+K]+	12.4906	2	0.7018	rp	30265-59-9	795044	-	44030	-	19862.8	22865.2	32942.9	21337.8	21404.7	21213.5	-
MW0106363	T3_positive	Daucic acid	Organic acids	Organic acids	C7H8O7	205.037	204.027	0.5618	[M+H]+	0.00675	3	0.9998	rp	34098-52-7	5316316	HMDB0031665	-	-	121412	109351	109746	117106	116014	117775	-
MEDN0431	T3_positive	N2,N2-Dimethylguanosine	Nucleotides and derivatives	Nucleotides and derivatives	C12H17N5O5	312.13	311.123	2.2502	[M+H]+	0.17232	3	0.9998	rp	2140-67-2	135501639	HMDB0004824	-	C74036	54156.9	55707.8	55039.8	53107.6	53324.6	53375.1	-
MEDN0037	T3_positive	Dopamine	Alkaloids	Phenolamine	C8H11NO2	176.07	153.079	1.7748	[M+Na]+	0.0535	3	0.9987	rp	62-31-7	681	HMDB0000073	64	C03758	254907	250119	239301	236752	236408	235431	ko00350,ko00950,ko00965,ko01100,ko01110
MW0011982	T3_positive	(S)-10,16-Dihydroxyhexadecanoic acid	Lipids	Free fatty acids	C16H32O4	289.237	288.23	5.8117	[M+H]+	0.149	3	0.9963	rp	69232-67-3	441449	HMDB0037798	-	C08285	103401	112749	100574	112061	110668	111487	ko00073
MEDN1417	T3_positive	13-Hpode	Lipids	Free fatty acids	C18H32O4	313.237	312.23	5.6744	[M+H]+	0.149	3	0.9963	rp	23017-93-8	6437847	HMDB0003871	64784	C04717	155872	218662	141257	174621	172736	169413	ko00591,ko01100
MEDP0585	T3_positive	FFA(18:4)	Lipids	Free fatty acids	C18H28O2	277.216	276.209	5.6744	[M+H]+	0.1745	3	0.9957	rp	2012-14-8	1931	-	-	C16300	289367	345620	284784	294804	295027	294868	ko00592,ko01110
MW0015879	T3_positive	Araliasaponin I	Terpenoids	Triterpene Saponin	C47H76O18	951.492	928.503	6.0093	[M+Na]+	0.178782	3	0.9956	rp	289649-54-3	85263199	HMDB0036476	-	-	57584.8	55562.5	24448.6	45743.7	45550.3	45547.2	-
MW0113145	T3_positive	4-O-Methylgalactinol	Others	Saccharides	C13H24O11	357.138	356.132	0.7764	[M+H]+	0.3455	3	0.9914	rp	75589-40-1	10713243	HMDB0033558	-	-	83734.2	82050.7	69568.4	89235.4	89413.5	88177	-
MW0140490	T3_positive	(9R,13R)-12-oxophytodienoic acid	Lipids	Free fatty acids	C18H28O3	315.193	292.204	6.7074	[M+Na]+	0.38775	3	0.9904	rp	85551-10-6	5282268	-	-	-	81931.2	118772	120241	94151.7	94911.6	87150.2	-
MW0160647	T3_positive	Sasanquin	Alcohol and amines	Alcohols	C21H30O11	476.212	458.179	4.6471	[M+NH4]+	0.41032	3	0.9898	rp	18604-54-1	5317538	-	-	-	670643	676972	604866	672844	677210	672738	-
MEDL00815	T3_positive	Cytidine-5'-diphosphate	Nucleotides and derivatives	Nucleotides and derivatives	C9H15N3O11P2	426.01	403.018	0.8543	[M+Na]+	0.452833	3	0.9888	rp	63-38-7	6132	HMDB0001546	6313	C00112	147600	126643	135536	147438	142819	147963	ko00240,ko01100,ko01232,ko01240
MEDL01942	T3_positive	Dibutyl phthalate	Phenolic acids	Phenolic acids	C16H22O4	301.141	278.152	7.1885	[M+Na]+	0.47675	3	0.9882	rp	84-74-2	3026	HMDB0033244	-	C14214	250654	169956	206257	225037	219636	225356	-
pmp000596	T3_positive	Quercetin-3-O-(2''-O-galactosyl)glucoside	Flavonoids	Flavonols	C27H30O17	627.156	626.148	3.8872	[M+H]+	0.478801	3	0.9882	rp	56782-99-1	-	-	-	-	1.42358e+06	1.36266e+06	1.46984e+06	1.4344e+06	1.43247e+06	1.43552e+06	-
MEDL02347	T3_positive	L-Phenylalanine	Amino acids and derivatives	Amino acids and derivatives	C9H11NO2	166.086	165.079	1.8782	[M+H]+	0.992702	3	0.988	rp	63-91-2	6140	HMDB0000159	28	C00079	2.15219e+06	2.12704e+06	1.99745e+06	2.08295e+06	2.08492e+06	2.07948e+06	ko00360,ko00400,ko00460,ko00470,ko00940,ko00960,ko00966,ko00970,ko00996,ko00999,ko01100,ko01110,ko01210,ko01230,ko02010
MW0017048	T3_positive	Chikusetsusaponin III	Steroids	Steroid	C47H80O17	934.573	916.54	5.1824	[M+NH4]+	0.48934	3	0.9879	rp	29845-71-4	46173930	-	-	C17539	253246	270072	226114	259097	259922	256685	-
MW0147936	T3_positive	Cyclofoetoside B	Steroids	Steroid	C47H80O18	955.523	932.534	4.8079	[M+Na]+	0.499821	3	0.9877	rp	108333-83-1	441917	-	-	C08939	57469.8	66261.1	59893.4	60408.8	60252.6	60343.2	-
MEDP0167	T3_positive	Guanosine	Nucleotides and derivatives	Nucleotides and derivatives	C10H13N5O5	284.099	283.092	1.4303	[M+H]+	0.881793	3	0.987	rp	118-00-3 | 26578-09-6 | 197227-95-5 | 103654-69-9 | 103654-70-2 | 146849-94-7 | 197227-93-3 | 202933-46-8 | 244769-87-7 | 247226-75-1 | 250586-91-5 | 250586-97-1 | 30747-23-0	135398635	HMDB0000133	-	C00387	1.95732e+06	1.93845e+06	1.79243e+06	1.83082e+06	1.83168e+06	1.83504e+06	ko00230,ko01100,ko01232,ko02010
MW0144229	T3_positive	Acanthoside D	Lignans and Coumarins	Lignans	C34H46O18	760.302	742.268	3.89	[M+NH4]+	0.559097	3	0.9862	rp	66791-77-3	442830	-	-	-	90602.4	99000.2	81174	97449.6	96834.4	95942.5	-
MW0014545	T3_positive	4-O-methylmelleolide	Benzene and substituted derivatives	Benzene and substituted derivatives	C24H30O6	415.211	414.204	6.5426	[M+H]+	0.576528	3	0.9858	rp	96627-13-3	180718	HMDB0037039	-	-	917198	1.24732e+06	1.68533e+06	1.36189e+06	1.34833e+06	1.34885e+06	-
MEDP0022	T3_positive	L-Proline	Amino acids and derivatives	Amino acids and derivatives	C5H9NO2	116.07	115.063	0.7764	[M+H]+	1.65472	3	0.9858	rp	147-85-3	145742	HMDB0000162	29	C00148	585717	544393	566382	559276	566657	560847	ko00330,ko00332,ko00470,ko00970,ko01100,ko01110,ko01230,ko02010
MEDL02732	T3_positive	Ssioriside	Lignans and Coumarins	Lignans	C27H38O12	572.268	554.236	5.0011	[M+NH4]+	0.589821	3	0.9855	rp	126882-53-9	14521028	HMDB0038934	-	-	9685.82	11470.8	3346.31	7930.37	8335.16	8003.66	-
MW0160122	T3_positive	2-Phenylethyl beta-primeveroside	Alcohol and amines	Alcohols	C19H28O10	455.132	416.168	3.9325	[M+K]+	0.594231	3	0.9854	rp	129932-48-5	131129	-	-	-	15019.7	26953.8	18775	20018.8	20015.2	20144.4	-
MEDL02717	T3_positive	Traumatin	Lipids	Free fatty acids	C12H20O3	213.148	212.141	5.5194	[M+H]+	0.6115	3	0.9849	rp	65410-38-0	5312889	HMDB0037326	-	C16309	405115	408013	381559	583351	599422	552337	ko00592,ko01110
MW0118108	T3_positive	2-[(Cyclopropylcarbonyl)amino]-4,5,6,7-tetrahydro-1-benzothiophene-3-carboxamide	Alcohol and amines	Amines	C13H16N2O2S	303.05	264.093	4.5928	[M+K]+	0.62125	3	0.9847	rp	329221-38-7	673481	-	-	-	72588.4	30513.5	110658	101405	101270	101404	-
MW0000840	T3_positive	(S)-tert-Butyl 2-((tosyloxy)methyl)morpholine-4-carboxylate	Benzene and substituted derivatives	Benzene and substituted derivatives	C17H25NO6S	389.165	371.14	0.7764	[M+NH4]+	0.646	3	0.9841	rp	148638-76-0	54043638	-	-	-	73860.1	70717.3	66260.6	76632.9	77644.5	77695.8	-
MEDP0251	T3_positive	Trigonelline	Alkaloids	Pyridine alkaloids	C7H7NO2	138.054	137.048	0.7764	[M+H]+	1.22349	3	0.9839	rp	535-83-1	5570	HMDB0000875	273	C01004	650293	650496	579316	650612	658204	648664	ko00960
MW0005428	T3_positive	5-[(4-Hydroxy-3-methoxyphenyl)methylidene]-1,3-dimethyl-1,3-diazinane-2,4,6-trione	Phenolic acids	Phenolic acids	C14H14N2O5	291.097	290.09	4.4432	[M+H]+	0.679	3	0.9833	rp	120841-57-8	5331375	-	-	-	141312	140826	142634	142578	143441	143594	-
MW0153774	T3_positive	Meticillin sodium	Organic acids	Organic acids	C17H21N2NaO7S	459.06	420.097	0.7667	[M+K]+	0.679605	3	0.9833	rp	7246-14-2	23678596	-	-	-	4005.24	3507.24	1248	4275.18	4522.21	4599.72	-
MEDL02333	T3_positive	Myristoleic acid	Lipids	Free fatty acids	C14H26O2	227.2	226.193	6.6874	[M+H]+	0.7005	3	0.9828	rp	544-64-9	5281119	HMDB0002000	6424	C08322	16883.6	18164.5	14702.1	17643.6	17649.8	17468	-
MEDP0773	T3_positive	Norambreinolide	Terpenoids	Ditepenoids	C16H26O2	251.2	250.193	6.0988	[M+H]+	0.7005	3	0.9828	rp	564-20-5	61129	HMDB0035293	-	-	93772.4	67557.3	46406.9	66245.8	63730.9	67700.8	-
MEDP0160	T3_positive	Adenosine	Nucleotides and derivatives	Nucleotides and derivatives	C10H13N5O4	268.104	267.097	1.8037	[M+H]+	0.269692	3	0.9828	rp	58-61-7	60961	HMDB0000050	86	C00212	8.42922e+06	8.53833e+06	7.40228e+06	7.77138e+06	7.70385e+06	7.7015e+06	ko00230,ko01100,ko01232,ko02010
Lmsn002815	T3_positive	Nicotiflorin	Flavonoids	Flavonols	C27H30O15	617.148	594.159	4.441	[M+Na]+	0.791877	3	0.9806	rp	17650-84-9	5318767	HMDB0302426	-	C21833	162119	189005	194987	183401	184294	189733	ko00944,ko01110
MW0125003	T3_positive	Methoprotryne	Heterocyclic compounds	Heterocyclic compounds	C11H21N5OS	272.16	271.147	1.9175	[M+H]+	0.79725	3	0.9805	rp	841-06-5	13290	-	72846	C19104	17522.5	17891.6	22727	22337.6	23546.4	24919.4	-
MEDP0401	T3_positive	5'-Deoxy-5'-(Methylthio) Adenosine	Nucleotides and derivatives	Nucleotides and derivatives	C11H15N5O3S	298.097	297.09	3.0984	[M+H]+	2.18357	3	0.9803	rp	2457-80-9	439176	HMDB0001173	3425	C00170	192445	154079	257672	210547	208944	210597	ko00270,ko00908,ko01100
MW0053686	T3_positive	Glycerol 1-(5-hydroxydodecanoate)	GL	MG	C15H30O5	329.172	290.209	6.346	[M+K]+	0.8105	3	0.9801	rp	26446-32-2	175553	HMDB0040168	-	-	48701.9	40196	48098	44562.5	44754	44444	-
MEDP0507	T3_positive	2-Hydroxycinnamic acid	Phenolic acids	Phenolic acids	C9H8O3	165.054	164.047	3.1754	[M+H]+	0.8605	3	0.9789	rp	614-60-8	637540	HMDB0002641	6727	C01772	224851	222593	210745	222701	222733	220603	ko00360,ko00999,ko01100,ko01110
pmn001378	T3_positive	Pinoresinol 4-O-beta-D-glucopyranoside	Lignans and Coumarins	Lignans	C26H32O11	538.227	520.194	4.3156	[M+NH4]+	0.888322	3	0.9783	rp	69251-96-3	486614	-	-	-	107777	127568	109039	144871	141326	142674	-
MEDN0455	T3_positive	Guanine	Nucleotides and derivatives	Nucleotides and derivatives	C5H5N5O	152.056	151.049	1.1117	[M+H]+	0.861096	3	0.9781	rp	73-40-5	135398634	HMDB0000132	-	C00242	140449	146913	150677	136353	135392	136564	ko00230,ko01100,ko01232
MW0105417	T3_positive	Acetyl tributyl citrate	Organic acids	Organic acids	C20H34O8	403.232	402.225	7.3716	[M+H]+	0.915408	3	0.9776	rp	77-90-7	6505	HMDB0034159	-	-	25330.2	26064	29708.6	26189.3	24791.6	26176.6	-
MW0001134	T3_positive	1-(4,5-Dimethoxy-2-nitrophenyl)ethanol	Benzene and substituted derivatives	Benzene and substituted derivatives	C10H13NO5	228.086	227.079	3.0584	[M+H]+	0.9315	3	0.9772	rp	37942-55-5	2754046	-	-	-	174480	179640	176220	175633	175964	176010	-
MEDN1426	T3_positive	9(S),12(S),13(S)-TriHOME	Lipids	Free fatty acids	C18H34O5	348.274	330.241	5.6744	[M+NH4]+	0.93925	3	0.9771	rp	97134-11-7	9858729	HMDB0004708	-	C14833	540662	557071	506689	552038	553695	549887	ko00591
MEDL00009	T3_positive	L-Valine	Amino acids and derivatives	Amino acids and derivatives	C5H11NO2	118.085	117.079	0.7764	[M+H]+	1.92184	3	0.9768	rp	72-18-4	6287	HMDB0000883	5842	C00183	305296	302618	285039	311571	313647	308992	ko00280,ko00290,ko00460,ko00770,ko00966,ko00970,ko01100,ko01110,ko01210,ko01230,ko01240,ko02010
MEDN0226	T3_positive	Erythrono-1,4-lactone	Others	Lactones	C4H6O4	136.061	118.027	1.8065	[M+NH4]+	0.97825	3	0.9761	rp	17675-99-9	5325915	HMDB0000349	5338	-	885726	854891	779062	828812	835066	819040	-
MW0119154	T3_positive	3,3-Dimethyl-1,2-dithiolane	Heterocyclic compounds	Heterocyclic compounds	C5H10S2	135.03	134.022	1.4303	[M+H]+	0.9795	3	0.9761	rp	58384-57-9	6453614	HMDB0038974	-	-	64849.8	65264.1	60910	64001.2	63823.3	63872.6	-
MW0008937	T3_positive	N-Benzyl-N,alpha-dimethylphenethylamine	Benzene and substituted derivatives	Benzene and substituted derivatives	C17H21N	262.165	239.167	1.2415	[M+Na]+	0.99925	3	0.9756	rp	101-47-3	2341	HMDB0015003	-	C07538	115282	127914	113249	117393	117385	117906	-
MW0010434	T3_positive	Acanthoside B	Lignans and Coumarins	Lignans	C28H36O13	598.248	580.216	4.6028	[M+NH4]+	1.01945	3	0.9752	rp	7374-79-0	443024	-	-	-	82295.7	83423.6	75804.2	86252.5	85885.5	84593.6	-
MEDN1041	T3_positive	9(S)-HpOTrE	Lipids	Free fatty acids	C18H30O4	311.221	310.214	5.4974	[M+H]+	1.024	3	0.975	rp	111004-08-1	6450029	-	-	-	401609	391602	377524	388276	389014	388138	-
MEDN0006	T3_positive	L-Tyrosine	Amino acids and derivatives	Amino acids and derivatives	C9H11NO3	182.081	181.074	0.8543	[M+H]+	3.22524	3	0.9742	rp	60-18-4	6057	HMDB0000158	34	C00082	154437	153014	152849	148059	149595	147244	ko00130,ko00261,ko00350,ko00360,ko00400,ko00460,ko00730,ko00940,ko00950,ko00965,ko00966,ko00970,ko00999,ko01100,ko01110,ko01210,ko01230,ko01240
MEDN0080	T3_positive	p-Coumaraldehyde	Phenolic acids	Phenolic acids	C9H8O2	149.059	148.052	1.8782	[M+H]+	1.07375	3	0.9739	rp	20711-53-9	641301	HMDB0040986	-	C05608	88135.4	90924	82241.5	81109.3	81432.1	81079.2	ko00940,ko01100,ko01110
ZINC1554395	T3_positive	1-Methyl-2-undecylquinolin-4(1H)-one	Others	Ketone compounds	C21H31NO	331.267	313.241	6.4874	[M+NH4]+	1.08825	3	0.9735	rp	59443-02-6	5319811	-	-	-	44316.3	45004	28715.8	35713.6	35425.6	35983.7	-
MW0054727	T3_positive	Melilotoside C	Terpenoids	Triterpene	C47H78O16	916.562	898.529	5.6065	[M+NH4]+	1.09824	3	0.9733	rp	170678-03-2	73813306	HMDB0041466	-	-	27930.8	30617.8	18977.3	30151.1	30113.1	29554.9	-
MW0112824	T3_positive	3-Hydroxy-2-(4-methylbenzoyl)-4H-1-benzopyran-4-one	Benzene and substituted derivatives	Benzene and substituted derivatives	C17H12O4	319.038	280.074	2.4227	[M+K]+	1.10275	3	0.9732	rp	173866-78-9	137185905	HMDB0031969	-	-	9287.2	11118.1	11644	10784.4	10938.3	10894.8	-
MEDP0171	T3_positive	Inosine	Nucleotides and derivatives	Nucleotides and derivatives	C10H12N4O5	269.088	268.081	1.3909	[M+H]+	0.921055	3	0.9711	rp	58-63-9	135398641	HMDB0000195	-	C00294	13205.1	12438.6	11055.6	12364.8	12415.6	12314.5	ko00230,ko01100,ko01232,ko02010
MW0164606	T3_positive	Glc4Me(a1-4)Glc(a)-O-Me	Alcohol and amines	Alcohols	C14H26O11	371.155	370.147	1.3093	[M+H]+	1.2205	3	0.9704	rp	9005-82-7	53477771	HMDB0003403	6917	C00718	33218.5	32917	31725.4	33081.7	33127.4	33550.2	ko00500,ko01100,ko01110
MEDP0437	T3_positive	Ergothioneine	Alkaloids	Alkaloids	C9H15N3O2S	247.129	229.089	2.177	[M+NH4]+	1.25625	3	0.9696	rp	497-30-3	5351619	HMDB0003045	53	C05570	120304	184877	174985	162856	162808	163489	ko00340,ko01100
MW0118134	T3_positive	1,3-Bis(1H-benzo[d]imidazol-2-yl)propane	Benzene and substituted derivatives	Benzene and substituted derivatives	C17H16N4	277.138	276.137	0.835	[M+H]+	1.2585	3	0.9695	rp	7147-66-2	242973	-	-	-	95111.2	78049.3	81272.8	76037	78438.8	76466.6	-
MEDL00575	T3_positive	L-Isoleucine	Amino acids and derivatives	Amino acids and derivatives	C6H13NO2	132.101	131.095	1.1512	[M+H]+	0.857058	3	0.9685	rp	73-32-5	6306	HMDB0000172	5193	C00407	802914	749986	720788	720521	719029	722628	ko00280,ko00290,ko00460,ko00960,ko00966,ko00970,ko01100,ko01110,ko01210,ko01230,ko02010
MEDN0151	T3_positive	Adenine	Nucleotides and derivatives	Nucleotides and derivatives	C5H5N5	136.062	135.054	1.1413	[M+H]+	5.00407	3	0.9684	rp	73-24-5	190	HMDB0000034	85	C00147	790893	1.31732e+06	811815	871502	848375	820448	ko00230,ko00908,ko01100,ko01110,ko01232
MW0063595	T3_positive	Sorbitan laurate	FA	Others	C18H34O6	347.241	346.236	5.0608	[M+H]+	1.3475	3	0.9674	rp	16287-68-6 | 1338-39-2 | 5959-89-7	347468	HMDB0029885	-	-	35557.9	34054.3	24911.2	33332.3	33240.4	33239.5	-
MEDN1523	T3_positive	Bicine	Amino acids and derivatives	Amino acids and derivatives	C6H13NO4	186.076	163.084	0.7777	[M+Na]+	1.355	3	0.9672	rp	150-25-4	8761	HMDB0011727	-	-	41270	46514.8	51859.6	43094.5	42869.2	42822.9	-
MW0000140	T3_positive	Aristolodione	Alkaloids	Alkaloids	C18H13NO4	325.113	307.084	0.7764	[M+NH4]+	1.355	3	0.9672	rp	109771-09-7	184116	HMDB0033247	-	-	114157	95863	92698.3	106371	108884	108553	-
MEDN1615	T3_positive	Ile-Pro-Ile	Amino acids and derivatives	Amino acids and derivatives	C17H31N3O4	364.222	341.231	3.6604	[M+Na]+	1.3585	3	0.9672	rp	90614-48-5	94701	-	17467	-	10407	12934.3	11836.7	12793	12789.3	12709.6	-
MEDP0179	T3_positive	Uridine	Nucleotides and derivatives	Nucleotides and derivatives	C9H12N2O6	245.077	244.07	1.1431	[M+H]+	1.95963	3	0.967	rp	58-96-8	6029	HMDB0000296	90	C00299	207380	189874	179741	154481	156456	154679	ko00240,ko01100,ko01232,ko02010
MEDP0054	T3_positive	Glutamine	Amino acids and derivatives	Amino acids and derivatives	C5H10N2O3	147.076	146.069	0.7764	[M+H]+	1.02719	3	0.9661	rp	56-85-9	5961	HMDB0000641	5614	C00064	55035.6	51749.6	52696.1	60169.1	60159.4	59326	ko00220,ko00230,ko00240,ko00250,ko00470,ko00630,ko00750,ko00910,ko00970,ko01100,ko01230,ko01232,ko01240,ko02010
MW0115286	T3_positive	NCGC00385222-01_C19H26O13_beta-D-Fructofuranosyl 6-O-(4-hydroxybenzoyl)-alpha-D-glucopyranoside	Phenolic acids	Phenolic acids	C19H26O13	480.171	462.137	2.2368	[M+NH4]+	1.42576	3	0.9656	rp	139726-39-9	10813903	-	-	-	72110	82176.1	75895.9	76377.1	75804.1	76321.4	-
MEDP0687	T3_positive	2-Acetyl-5-methylfuran	Others	Others	C7H8O2	147.044	124.052	3.1754	[M+Na]+	1.42625	3	0.9656	rp	1193-79-9	14514	HMDB0035226	-	-	266420	256818	267827	214042	219992	224975	-
MEDP1295	T3_positive	Cytarabine	Nucleotides and derivatives	Nucleotides and derivatives	C9H13N3O5	244.093	243.085	0.7764	[M+H]+	0.0904805	3	0.9637	rp	147-94-4	6253	HMDB0015122	-	C02961	222390	285953	268943	315007	321927	313022	-
MEDL02744	T3_positive	Bergaptol	Lignans and Coumarins	Coumarins	C11H6O4	240.986	202.027	0.5812	[M+K]+	1.52175	3	0.9634	rp	486-60-2	5280371	HMDB0013679	-	C00758	83507	71425.3	82159	76330.1	76994.9	76729.3	ko00999,ko01110
MW0000537	T3_positive	Phenoxypropazine	Phenolic acids	Phenolic acids	C9H14N2O	205.075	166.111	0.5422	[M+K]+	1.53275	3	0.9631	rp	3818-37-9	71467	-	-	-	48098.2	44341.3	48597.4	53383.8	53930.1	53947.7	-
MW0161824	T3_positive	[(2S)-2-[(9Z,12Z,15Z)-octadeca-9,12,15-trienoyl]oxy-3-[(2R,3R,4S,5R,6R)-3,4,5-trihydroxy-6-(hydroxymethyl)oxan-2-yl]oxypropyl] (9Z,12Z,15Z)-octadeca-9,12,15-trienoate	GL	TG	C45H74O10	792.561	774.528	7.4444	[M+NH4]+	1.54791	3	0.9628	rp	63180-02-9	21582567	-	-	-	65933.1	242.59	64695.5	7990.69	7229.51	5743.62	-
MW0122948	T3_positive	Asticolorin A	Heterocyclic compounds	Heterocyclic compounds	C33H30O7	556.238	538.199	3.5519	[M+NH4]+	1.57284	3	0.9622	rp	93376-70-6	101982326	HMDB0030133	-	-	86472.5	91630	88286.3	97293	96121.9	96064.8	-
MEDN0422	T3_positive	2'-Deoxyadenosine	Nucleotides and derivatives	Nucleotides and derivatives	C10H13N5O3	252.108	251.102	1.8714	[M+H]+	0.926095	3	0.9615	rp	958-09-8	13730	HMDB0000101	3382	C00559	135262	133714	108679	132075	132044	131010	ko00230,ko01100,ko01232,ko02010
MEDP1647	T3_positive	2-Amino-1-phenylethanol	Alkaloids	Alkaloids	C8H11NO	120.081	137.084	1.8782	[M+H-H2O]+	0.876223	3	0.961	rp	7568-93-6	1000	HMDB0001065	59	C02735	2.7429e+06	2.74152e+06	2.52423e+06	2.6378e+06	2.64472e+06	2.63676e+06	-
MW0063676	T3_positive	Stevioside	Terpenoids	Ditepenoids	C38H60O18	827.367	804.378	5.8906	[M+Na]+	2.05852	3	0.9607	rp	57817-89-7	442089	HMDB0034945	-	C09189	670815	648359	605290	686382	686232	692800	ko00904,ko01110
MEDL00349	T3_positive	Ser-Leu	Amino acids and derivatives	Amino acids and derivatives	C9H18N2O4	219.133	218.127	1.5308	[M+H]+	1.643	3	0.9606	rp	6665-16-3	7015695	HMDB0029043	65223	-	170152	164797	158805	156813	156822	157384	-
MEDP1072	T3_positive	N7-Methylguanosine	Nucleotides and derivatives	Nucleotides and derivatives	C11H15N5O5	298.114	297.107	1.8979	[M+H]+	2.76095	3	0.9604	rp	20244-86-4	6474236	HMDB0001107	-	-	47015.7	47495.6	41199	44035.1	44545.4	44011.1	-
MW0017103	T3_positive	Cibaric acid	FA	Others	C18H28O5	342.227	324.194	6.1485	[M+NH4]+	1.68525	3	0.9596	rp	130523-93-2	6438613	HMDB0038580	-	-	9343.45	9227.11	9197.65	9887.66	9561.94	9509.65	-
MEDP1835	T3_positive	Methyl 4-tert-butylphenylacetate	Benzene and substituted derivatives	Benzene and substituted derivatives	C13H18O2	245.092	206.131	4.4432	[M+K]+	1.69975	3	0.9593	rp	3549-23-3	605629	HMDB0036240	-	-	46424.1	46956.7	46177.6	46972	46676.1	47102.2	-
MEDP1448	T3_positive	1-Stearoyl-sn-glycerol	GL	MG	C21H42O4	359.315	358.308	6.8613	[M+H]+	1.725	3	0.9587	rp	22610-61-3	15560610	HMDB0011131	-	-	6238.62	6788.86	12011.1	10367.9	11961.4	11636.3	-
MEDN0031	T3_positive	Pyroglutamic acid	Amino acids and derivatives	Amino acids and derivatives	C5H7NO3	130.049	129.043	0.8651	[M+H]+	0.655275	3	0.9583	rp	98-79-3	7405	HMDB0000267	-	C01879	374799	356418	320392	287465	272538	283708	ko00480,ko01100
MEDL02392	T3_positive	L-Epicatechin	Flavonoids	Flavones	C15H14O6	291.086	290.079	3.2677	[M+H]+	0.345014	3	0.9581	rp	7295-85-4 | 17334-50-8	1203	HMDB0037954	-	C17590	136916	124589	173704	143386	143262	143681	-
MW0103622	T3_positive	N6-Carbamoyl-L-threonyladenosine	Amino acids and derivatives	Amino acids and derivatives	C15H20N6O8	413.141	412.134	2.8219	[M+H]+	1.79116	3	0.9572	rp	24719-82-2	161466	HMDB0041623	-	-	42969	47174.8	40795.6	42088	42027.6	41719.9	-
MEDN1545	T3_positive	Guanosine-5'-monophosphate	Nucleotides and derivatives	Nucleotides and derivatives	C10H14N5O8P	346.054	363.058	1.4893	[M+H-H2O]+	1.83826	3	0.9558	rp	85-32-5 | 128952-18-1 | 29593-02-0	135398631	HMDB0001397	-	C00144	272778	234794	213285	227782	227805	228350	ko00230,ko01100,ko01232
MW0063310	T3_positive	Rebaudioside F	Flavonoids	Flavones	C43H68O22	954.454	936.42	5.3389	[M+NH4]+	1.89637	3	0.9548	rp	438045-89-7	138107979	-	263502	-	107429	114770	107765	117903	116360	118641	-
MEDL02035	T3_positive	Myricetin	Flavonoids	Flavonols	C15H10O8	319.045	318.038	3.5652	[M+H]+	0.234925	3	0.9539	rp	529-44-2	5281672	HMDB0002755	3448	C10107	141977	160371	158362	143361	144048	144711	ko00941,ko00944,ko01110
MEDP0686	T3_positive	2-Acetylfuran	Heterocyclic compounds	Heterocyclic compounds	C6H6O2	111.043	110.037	1.7748	[M+H]+	1.94875	3	0.9536	rp	1192-62-7	14505	HMDB0033127	-	-	318326	331195	328951	302281	301510	301503	-
MEDN1054	T3_positive	tetranor-12(R)-HETE	Lipids	Free fatty acids	C16H26O3	267.195	266.188	5.3587	[M+H]+	2.013	3	0.9521	rp	135271-51-1	5423	-	-	-	46491.2	49767.5	46104.8	77477.6	77720.8	75918.7	-
MW0121444	T3_positive	5-Ethynyl-1H-indole	Alkaloids	Plumerane	C10H7N	159.091	141.058	2.4227	[M+NH4]+	2.123	3	0.9496	rp	889108-48-9	17842585	-	-	-	57080	56975.3	56172.2	54104.1	54293.7	54434.3	-
MEDP1162	T3_positive	1-Methylguanine	Nucleotides and derivatives	Nucleotides and derivatives	C6H7N5O	317.065	165.065	4.0909	[M+H]+	0.73137	3	0.9493	rp	938-85-2	70315	HMDB0003282	3778	C04152	593358	633212	558771	590466	584264	590268	-
MW0112029	T3_positive	2-[4-(3-Hydroxypropyl)-2-methoxyphenoxy]-1,3-propanediol 1-glucoside	Alcohol and amines	Alcohols	C19H30O10	419.19	418.184	4.9409	[M+H]+	2.14595	3	0.9491	rp	68340-35-2	131752798	HMDB0040353	-	-	35574.7	37271.6	37829	37726.6	37619	38607	-
MEDL01798	T3_positive	2-(((2-Ethylhexyl)oxy)carbonyl)benzoic acid	Phenolic acids	Phenolic acids	C16H22O4	279.155	278.152	0.835	[M+H]+	2.48838	3	0.9483	rp	4376-20-9	20393	HMDB0013248	-	C03343	10872	1695.03	1139.28	3446.65	2877.73	3072.07	-
MEDL00586	T3_positive	Arginine	Amino acids and derivatives	Amino acids and derivatives	C6H14N4O2	175.118	174.112	0.6991	[M+H]+	2.93446	3	0.9481	rp	74-79-3	6322	HMDB0000517	5502	C00062	272751	322707	261241	260136	259204	259192	ko00220,ko00261,ko00330,ko00470,ko00970,ko01100,ko01110,ko01230,ko02010,ko04148
MEDN0155	T3_positive	Cytidine	Nucleotides and derivatives	Nucleotides and derivatives	C9H13N3O5	487.178	243.085	0.7772	[2M+H]+	2.71726	3	0.9481	rp	65-46-3	6175	HMDB0000089	3376	C00475	122690	148415	103263	132815	138156	134276	ko00240,ko01100,ko01232,ko02010
MW0116898	T3_positive	1-Benzyl-5-methyl-1H-pyrimidine-2,4-dione	Benzene and substituted derivatives	Benzene and substituted derivatives	C12H12N2O2	217.092	216.09	0.5618	[M+H]+	2.19425	3	0.948	rp	6306-73-6	237953	-	-	-	27366	25721.2	9831.56	30713	29856.1	30686.5	-
MW0062136	T3_positive	(2R)-2-[(2R,3R,4S)-3,4-bis(2-hydroxyethoxy)oxolan-2-yl]-2-hydroxyethyl dodecanoate	FA	Others	C22H42O8	452.321	434.288	7.0422	[M+NH4]+	2.23009	3	0.9472	rp	9005-67-8	22833389	HMDB0037183	-	-	122749	125220	123937	129445	129718	129648	-
MEDP1216	T3_positive	3-Methylhippuric acid	Organic acids	Organic acids	C10H11NO3	194.081	193.074	1.7748	[M+H]+	2.23325	3	0.9472	rp	27115-49-7	99223	HMDB0013245	-	-	355345	345882	334401	314460	312516	314507	-
MEDL01799	T3_positive	Isoscutellarein	Flavonoids	Flavones	C15H10O6	287.055	286.048	4.4611	[M+H]+	2.04422	3	0.9471	rp	41440-05-5	5281665	HMDB0130166	-	-	640394	580726	600496	604431	604354	608076	-
MW0109061	T3_positive	Boc-bAla-DL-Trp-DL-Met-DL-Asp-DL-Phe-NH2	Amino acids and derivatives	Amino acids and derivatives	C37H49N7O9S	768.33	767.331	4.6003	[M+H]+	2.28441	3	0.946	rp	5534-95-2	4734	-	-	-	27763.5	22197.6	28195.8	30386.9	31238.3	30273.2	-
MEDP1271	T3_positive	Bis(2-ethylhexyl) phthalate	Phenolic acids	Phenolic acids	C24H38O4	279.159	390.277	7.1885	[M+H]+	0.299947	3	0.9454	rp	117-81-7 | 15495-94-0 | 8033-53-2 | 50885-87-5 | 82208-43-3	8343	-	263643	C03690	277439	209795	219267	249079	249921	240920	-
MW0010727	T3_positive	(-)-trans-Carveol glucoside	Others	Hydrocarbon derivatives	C16H26O6	315.18	314.173	4.1657	[M+H]+	2.34675	3	0.9446	rp	113349-30-7	10710378	HMDB0029848	-	-	47806.7	45314.5	63969.3	45061.2	45355.8	45012.4	-
MW0109985	T3_positive	alpha-Carboxy-alpha-3-thienylmethylpenicillin	Heterocyclic compounds	Heterocyclic compounds	C15H16N2O6S2	407.03	384.045	0.8543	[M+Na]+	2.44425	3	0.9425	rp	3973-04-4	104961	HMDB0015545	-	-	224761	251439	262709	181435	185998	181861	-
MW0013649	T3_positive	Allyl cyclohexanebutyrate	Organic acids	Organic acids	C13H22O2	211.169	210.162	6.0884	[M+H]+	2.45	3	0.9424	rp	7493-65-4	61405	HMDB0038291	-	-	32699.3	63934.4	31474.2	36523.3	36603.4	36822.9	-
MW0119290	T3_positive	3-({5,6-Dimethylthieno[2,3-d]pyrimidin-4-yl}sulfanyl)propanoic acid	Organic acids	Organic acids	C11H12N2O2S2	291.019	268.034	1.0519	[M+Na]+	2.45225	3	0.9423	rp	302952-45-0	719976	-	-	-	50790.8	55929.6	63979	53422.3	55506.6	55505.5	-
MW0011164	T3_positive	(3b,6a,12b,17a,20S)-Dammar-24-ene-3,6,12,17,20-pentol 20-[glucosyl-(1->2)-[rhamnosyl-(1->6)]-glucoside] 6-xyloside	Terpenoids	Terpene	C53H90O23	1112.62	1094.59	4.6429	[M+NH4]+	2.47581	3	0.9418	rp	251101-56-1	131751718	HMDB0035347	-	-	84541.5	110835	89933.6	94269	94481.5	91851.6	-
MW0144436	T3_positive	Agroclavine	Alkaloids	Alkaloids	C16H18N2	239.161	238.147	8.7586	[M+H]+	2.5035	3	0.9412	rp	548-42-5	73484	-	-	C09023	21702.3	18622.3	21675	25561.3	24904.5	26287.3	ko00901,ko01110
MEDN1476	T3_positive	Allantoic acid	Organic acids	Organic acids	C4H8N4O4	141.039	176.055	0.5618	[M+H-2H2O]+	4.12774	3	0.9407	rp	99-16-1	203	HMDB0001209	343	C00499	1.25157e+06	1.27886e+06	1.20984e+06	1.26363e+06	1.26931e+06	1.26353e+06	ko00230,ko01100
MEDP0594	T3_positive	Dihydroactinidiolide	Others	Lactones	C11H16O2	181.122	180.115	6.1684	[M+H]+	2.5745	3	0.9396	rp	15356-74-8	27209	HMDB0035240	-	-	202313	238331	184084	191643	192129	191424	-
MADP0489	T3_positive	Heptethylene glycol	Alcohol and amines	Alcohols	C14H30O8	344.227	326.194	3.3211	[M+NH4]+	2.67025	3	0.9375	rp	5617-32-3	79718	HMDB0061835	-	-	22540.5	30219.6	21404.7	24705.9	25114.5	24675.9	-
MW0004424	T3_positive	2(1H)-Pyrimidinethione, 3,4-dihydro-1-(p-tolyl)-4,4,6-trimethyl-	Benzene and substituted derivatives	Benzene and substituted derivatives	C14H18N2S	269.114	246.119	1.1426	[M+Na]+	2.67325	3	0.9374	rp	19017-40-4	704292	-	-	-	40826.2	45584.8	23664.5	33065.6	34462.9	33837.3	-
MW0111686	T3_positive	1,2,10-Trihydroxydihydro-trans-linalyl oxide 7-O-beta-D-glucopyranoside	Others	Saccharides	C16H30O10	400.217	382.184	3.6734	[M+NH4]+	2.7565	3	0.9356	rp	219814-37-6	85225480	HMDB0033237	-	-	100327	108096	96208.2	101636	101951	101538	-
MW0137012	T3_positive	COUMARIN, 7-HYDROXY-3-(p-METHOXYPHENYL)-4-PHENYL-	Lignans and Coumarins	Coumarins	C22H16O4	362.148	344.105	1.4916	[M+NH4]+	2.85225	3	0.9335	rp	1508-90-3	5359621	-	-	-	24579.7	19117.7	19199.6	16560.9	16476.2	16949.4	-
MEDN1029	T3_positive	Glycyl-L-phenylalanine	Amino acids and derivatives	Amino acids and derivatives	C11H14N2O3	223.108	222.1	2.117	[M+H]+	3.95956	3	0.9327	rp	3321-03-7	92953	HMDB0028848	23966	-	47128.1	51724.5	43681.9	45884.5	45671.9	46074.5	-
MW0108521	T3_positive	N-[(R)-4-phosphopantothenoyl]-L-cysteine	Amino acids and derivatives	Amino acids and derivatives	C12H23N2O9PS	441.048	402.086	2.6286	[M+K]+	2.9551	3	0.9313	rp	7196-09-0	440304	HMDB0001117	-	C04352	21352.9	21843.2	19997.2	18930.1	18981.2	19292	ko00770,ko01100,ko01240
MW0014156	T3_positive	3-Methyl-3-butenyl apiosyl-(1->6)-glucoside	Organic acids	Organic acids	C16H28O10	398.202	380.168	3.2807	[M+NH4]+	3.11825	3	0.9278	rp	198832-72-3	131751223	HMDB0031954	-	-	271035	277741	254114	281750	280109	279998	-
MEDL02050	T3_positive	Niacinamide	Others	Vitamin	C6H6N2O	123.055	122.048	1.4575	[M+H]+	0.896799	3	0.9274	rp	98-92-0	936	HMDB0001406	1497	C00153	266627	252763	214760	235032	235041	234380	ko00760,ko01100,ko01240
MW0116665	T3_positive	8-(3-Pyridyl)theophylline	Others	Ketone compounds	C12H11N5O2	258.097	257.091	2.8148	[M+H]+	3.18675	3	0.9264	rp	1029-62-5	100380	-	-	-	146917	150771	145094	141316	142235	142283	-
MW0121801	T3_positive	6,11-Dihydroxy-3-methyl-3-(4-methyl-3-pentenyl)-3H,7H-pyrano[2,3-c]xanthen-7-one	Others	Ketone compounds	C23H22O5	396.177	378.147	2.5749	[M+NH4]+	3.19025	3	0.9263	rp	35338-77-3	5465516	HMDB0040350	-	-	17493.4	21073.8	21482.9	27398.3	26172.8	25638.3	-
MW0055101	T3_positive	Momordin Ia	Terpenoids	Triterpene Saponin	C42H66O13	796.483	778.45	6.2081	[M+NH4]+	3.41382	3	0.9215	rp	95851-46-0	14162560	HMDB0041017	-	-	35948.8	41466.4	25565.4	38010.9	38005.1	38241.9	-
MW0126316	T3_positive	2-(4-(benzo[d][1,3]dioxol-5-yl)-2-tert-butyl-1H-imidazol-5-yl)-6-methylpyridine	Benzene and substituted derivatives	Benzene and substituted derivatives	C20H21N3O2	353.195	335.163	3.1951	[M+NH4]+	3.4425	3	0.9209	rp	694433-59-5	9858940	-	-	-	25711.5	29680.7	32182.8	29020.6	28545	28443.6	-
MW0001313	T3_positive	(1R,3R,5R,6R,7S,8R,9S)-6,8,9-Tris(benzyloxy)-2,4,10-trioxaadamantane	Benzene and substituted derivatives	Benzene and substituted derivatives	C28H28O6	499.155	460.189	1.9403	[M+K]+	3.45251	3	0.9207	rp	114847-11-9	3402448	-	-	-	23638.3	29705.3	25742.4	25595.1	25459.9	25425.6	-
MW0162877	T3_positive	CID 25244544	Phenolic acids	Phenolic acids	C17H22O9	393.115	370.126	4.6857	[M+Na]+	3.456	3	0.9207	rp	154461-65-1	25244544	-	-	-	71107.9	94135.8	90046.2	88063.8	88867.5	88719.4	-
MEDP0752	T3_positive	DL-Leucine	Amino acids and derivatives	Amino acids and derivatives	C6H13NO2	263.197	131.095	1.1806	[2M+H]+	0.817907	3	0.9201	rp	328-39-2 | 25322-63-8 | 25988-64-1 | 7005-03-0	857	HMDB0062203	-	-	515.92	7292.92	7430.15	3041.52	2527.15	3307.23	-
MEDN0551	T3_positive	3-Indoleacrylic acid	Alkaloids	Plumerane	C11H9NO2	188.071	187.063	2.4196	[M+H]+	1.77337	3	0.92	rp	29953-71-7	5375048	HMDB0000734	-	-	1.77104e+06	1.73129e+06	1.72668e+06	1.6506e+06	1.66189e+06	1.66267e+06	-
MEDN0153	T3_positive	Adenosine monophosphate	Nucleotides and derivatives	Nucleotides and derivatives	C10H14N5O7P	348.07	347.063	1.1152	[M+H]+	2.92067	3	0.9189	rp	61-19-8	6083	HMDB0000045	5111	C00020	64967.1	39946.1	44930.2	64721	66180.9	64118.3	ko00230,ko00908,ko01100,ko01110,ko01232,ko01240
MEDP1605	T3_positive	Glu-glu	Amino acids and derivatives	Amino acids and derivatives	C10H16N2O7	277.103	276.096	0.7961	[M+H]+	1.35835	3	0.918	rp	3929-61-1	439500	HMDB0028818	-	C01425	94117.6	93441.9	108855	110100	114492	114287	-
MEDP1613	T3_positive	Val-val	Amino acids and derivatives	Amino acids and derivatives	C10H20N2O3	217.154	216.147	1.2614	[M+H]+	1.45685	3	0.9176	rp	3918-94-3	107475	HMDB0029140	23988	-	81369.9	86489.8	76425.7	78794.3	78794.4	78836.6	-
MW0166349	T3_positive	[(10S,12S,13E,14R,16S,18R)-13-ethylidene-14-[(2S,3R,4S,5S,6R)-3,4,5-trihydroxy-6-(hydroxymethyl)oxan-2-yl]oxy-8,15-diazahexacyclo[14.2.1.01,9.02,7.010,15.012,17]nonadeca-2,4,6,8-tetraen-18-yl] acetate	Alkaloids	Alkaloids	C27H32N2O8	551.176	512.216	4.5605	[M+K]+	3.6434	3	0.9167	rp	31282-07-2	91820475	-	-	-	171059	155213	171426	163786	164215	163924	-
MW0010712	T3_positive	Malyngolide	FA	Others	C16H30O3	293.211	270.219	5.5003	[M+Na]+	3.76275	3	0.9143	rp	71582-80-4	155655	-	65417	-	1.33759e+06	1.32378e+06	1.23609e+06	1.3025e+06	1.30288e+06	1.30108e+06	-
MEDL01829	T3_positive	Isothankunic acid	Terpenoids	Triterpene	C30H48O6	505.351	504.345	5.5007	[M+H]+	3.78807	3	0.9137	rp	22882-19-5	12302703	HMDB0040772	-	-	77305	75835.1	83377.9	80070.2	81220.1	81989.7	-
MW0113144	T3_positive	4-O-Methyl-a-D-glucosyl-(1->2)-b-D-xylosyl-(1->4)-D-xylose	Others	Saccharides	C17H28O15	490.176	472.143	0.7764	[M+NH4]+	3.85563	3	0.9123	rp	10365-86-3	78382737	HMDB0039742	-	-	50769.4	72775.2	60122.1	68312.1	71840	69881.3	-
MEDP0151	T3_positive	Isoguanine	Nucleotides and derivatives	Nucleotides and derivatives	C5H5N5O	152.056	151.049	1.4303	[M+H]+	0.0160934	3	0.9116	rp	3373-53-3	76900	HMDB0000403	5392	-	2.19416e+06	2.2137e+06	2.08981e+06	2.06743e+06	2.07158e+06	2.07153e+06	-
MEDP1077	T3_positive	2'-O-Methyladenosine	Nucleotides and derivatives	Nucleotides and derivatives	C11H15N5O4	282.119	281.112	2.1635	[M+H]+	1.57258	3	0.9111	rp	2140-79-6	102213	HMDB0004326	58235	-	95503.2	148151	88909.4	104144	101673	101423	-
MW0151757	T3_positive	Iodofiltic acid (123I)	Lipids	Free fatty acids	C22H35IO2	459.183	458.168	3.7233	[M+H]+	3.9756	3	0.9099	rp	123748-56-1	636427	-	-	-	21300.7	19017.4	18853.3	20758.8	20908.4	19977.6	-
MEDP0067	T3_positive	2-Acetamido-2-Deoxy-D-Mannopyranose	Others	Saccharides	C8H15NO6	204.086	221.09	0.7769	[M+H-H2O]+	2.05336	3	0.9093	rp	7772-94-3 | 1136-44-3	439281	HMDB0001129	-	C00645	172828	191198	196378	180074	178196	178535	ko00520,ko01100,ko01250
MW0141945	T3_positive	2,2-Dimethyl-3-(4-methoxyphenyl)-4-ethyl-6-(1-pyrrolidinylmethyl)-2H-1-benzopyran-7-ol	Benzene and substituted derivatives	Benzene and substituted derivatives	C25H31NO3	432.191	393.23	4.1502	[M+K]+	4.015	3	0.9091	rp	16797-60-7	257435	-	-	-	47662.4	49502.8	41540.7	41738.5	42174.1	41520.6	-
MW0008092	T3_positive	N-(2-phenoxyphenyl)methanesulfonamide	Benzene and substituted derivatives	Benzene and substituted derivatives	C13H13NO3S	302.027	263.062	0.7569	[M+K]+	4.035	3	0.9086	rp	51765-51-6	103958	-	-	-	151715	134546	139956	149672	151070	150112	-
MW0002299	T3_positive	5-(4-(2-(5-Ethylpyridin-2-yl)-2-hydroxyethoxy)benzyl)thiazolidine-2,4-dione	Phenolic acids	Phenolic acids	C19H20N2O4S	373.123	372.114	2.7546	[M+H]+	4.05525	3	0.9082	rp	101931-00-4	9864268	-	-	-	236118	221593	216670	216142	219521	218056	-
MW0053715	T3_positive	Glycerol 1-propanoate diacetate	GL	TG	C10H16O6	233.105	232.095	0.5618	[M+H]+	4.22075	3	0.9049	rp	36600-62-1	20111767	HMDB0031640	-	-	100320	100803	92566.2	105023	105851	105496	-
MW0152591	T3_positive	Leucomycin A6	Others	Lactones	C40H65NO15	800.447	799.435	5.2642	[M+H]+	4.27891	3	0.9037	rp	18361-48-3	11954019	-	-	C14059	15220.3	12199.9	12131.2	15886.6	16443.5	15680.1	-
MW0011310	T3_positive	NCGC00384795-01_C52H84O22_Olean-12-en-28-oic acid, 3-[[O-beta-D-glucopyranosyl-(1->2)-O-[O-beta-D-xylopyranosyl-(1->2)-alpha-L-arabinopyranosyl-(1->6)]-beta-D-glucopyranosyl]oxy]-16-hydroxy-, (3beta,5xi,9xi,16alpha)-	Organic acids	Organic acids	C52H84O22	1061.55	1060.55	5.1997	[M+H]+	4.3138	3	0.903	rp	140400-50-6	56776269	-	-	-	60605.5	57067.1	54511.4	56415.8	57104.1	57821.9	-
MEDP0125	T3_positive	Choline	Alkaloids	Alkaloids	C5H14NO+	104.107	104.108	0.7176	[M+]+	1.60705	3	0.9024	rp	62-49-7	305	HMDB0000097	56	C00114	2.41888e+06	2.34671e+06	2.2726e+06	2.33664e+06	2.3309e+06	2.33843e+06	ko00260,ko00564,ko01100,ko02010
MW0008065	T3_positive	N-(2-hydroxyphenyl)-2,4,6-trinitrobenzamide	Benzene and substituted derivatives	Benzene and substituted derivatives	C13H8N4O8	366.067	348.034	1.043	[M+NH4]+	4.46675	3	0.8999	rp	354991-65-4	3492283	-	-	-	89439.7	88401.9	161636	119723	124555	130850	-
MEDP1614	T3_positive	Isopentenyl pyrophosphate	Organic acids	Organic acids	C5H12O7P2	515.007	246.006	8.7235	[2M+Na]+	9.98482	3	0.8996	rp	358-71-4	1195	HMDB0001347	6181	C00129	740606	609738	750287	592820	584076	606714	ko00900,ko01100,ko01110
MW0160848	T3_positive	CID 5935070	Others	Ketone compounds	C22H23N5O2	390.187	389.185	2.3367	[M+H]+	4.56225	3	0.898	rp	58735-64-1	5935070	HMDB0030381	-	-	61037.3	61188.2	57071.4	57382.2	57679.4	57812	-
MEDN0011	T3_positive	L-Glutamic acid	Amino acids and derivatives	Amino acids and derivatives	C5H9NO4	148.06	147.053	0.7764	[M+H]+	1.80158	3	0.8955	rp	56-86-0	33032	HMDB0000148	-	C00025	266919	253244	243127	260185	260488	257555	ko00220,ko00250,ko00330,ko00332,ko00340,ko00430,ko00470,ko00480,ko00524,ko00630,ko00650,ko00660,ko00860,ko00910,ko00970,ko01100,ko01110,ko01200,ko01210,ko01230,ko01240,ko02010
MEDP1231	T3_positive	Folic acid	Others	Vitamin	C19H19N7O6	474.173	441.14	2.4362	[M+H]+	1.61936	3	0.8931	rp	59-30-3	135398658	HMDB0000121	-	C00504	45662.8	52121.3	45654.6	45750.7	46184.1	46203.9	ko00670,ko00790,ko01100,ko01240
MW0160891	T3_positive	(Z)-10-Hydroxyamitriptyline	Benzene and substituted derivatives	Benzene and substituted derivatives	C20H23NO	294.181	293.178	1.1117	[M+H]+	4.911	3	0.8911	rp	72402-20-1 | 1159-82-6	6420900	-	-	-	14167.8	32446	26701.7	15203.9	14761.9	10926.5	-
MEDP1667	T3_positive	Phe-Glu	Amino acids and derivatives	Amino acids and derivatives	C14H18N2O5	295.129	294.122	2.9619	[M+H]+	0.300678	3	0.8909	rp	3617-45-6	151134	HMDB0028994	23833	-	436246	447548	448203	441394	442034	441846	-
MW0000198	T3_positive	Corynoline	Alkaloids	Isoquinoline alkaloids	C21H21NO5	368.152	367.142	1.9206	[M+H]+	4.93225	3	0.8907	rp	18797-79-0 | 68035-45-0	177014	-	73576	-	8945.86	14264.4	20413.7	12719.4	14735.5	13617.4	-
MW0125370	T3_positive	N-(3-Methoxypropyl)-9h-Purin-6-Amine	Alcohol and amines	Amines	C9H13N5O	225.148	207.112	3.6903	[M+NH4]+	4.97475	3	0.8899	rp	21589-43-5	2155044	-	-	-	60843.7	59081.4	56194.1	62263.7	62671.1	62674.1	-
MW0122929	T3_positive	Artonol C	Heterocyclic compounds	Heterocyclic compounds	C30H28O7	518.219	500.183	4.8404	[M+NH4]+	4.99134	3	0.8896	rp	186824-59-9	10839101	HMDB0030489	-	-	50802.3	55886.8	38917.3	50536.6	49956.5	49741.2	-
MW0106417	T3_positive	Dilauryl thiodipropionate	Others	Lactones	C30H58O4S	553.371	514.406	5.6151	[M+K]+	5.01805	3	0.889	rp	123-28-4	31250	HMDB0040172	-	-	7046.3	14054.6	7777.33	11327.3	10728.1	11041.5	-
MW0119726	T3_positive	3-Nitro-4-(2-oxo-pyrrolidin-1-yl)-benzenesulfonamide	Alcohol and amines	Amines	C10H11N3O5S	324.014	285.042	0.7764	[M+K]+	5.147	3	0.8865	rp	293763-02-7	3092847	-	-	-	30569.7	20028.9	20487.8	35198.9	34731.2	33755.9	-
MEDP1669	T3_positive	Alanylphenylalanine	Amino acids and derivatives	Amino acids and derivatives	C12H16N2O3	237.123	236.116	2.1571	[M+H]+	5.23125	3	0.8849	rp	3061-90-3	96814	HMDB0028694	23975	-	22646.8	23929.7	22610.2	23035.2	22817.2	22913.2	-
MW0160413	T3_positive	Spiraprilat	Organic acids	Organic acids	C20H26N2O5S2	477.08	438.128	0.7569	[M+K]+	5.28044	3	0.884	rp	83602-05-5	3033702	-	-	-	29971.8	25006.5	27034.1	7737.39	8211.99	5817.56	-
MEDP1869	T3_positive	Histidylleucine	Amino acids and derivatives	Amino acids and derivatives	C12H20N4O3	269.161	268.154	0.8463	[M+H]+	2.50416	3	0.884	rp	7763-65-7	189008	HMDB0028889	-	C05010	119717	133132	105897	111337	111344	111104	-
MW0112925	T3_positive	3'-Sialyllactosamine	Alcohol and amines	Amines	C23H40N2O18	650.265	632.228	2.4956	[M+NH4]+	5.35769	3	0.8825	rp	126151-66-4	53477870	HMDB0006607	-	-	24986.5	28552.6	22713.4	26911.2	26756.4	26649.6	-
MEDL00101	T3_positive	Sphinganine	SL	SPH	C18H39NO2	302.305	301.298	5.8906	[M+H]+	1.02215	3	0.8815	rp	764-22-7	91486	HMDB0000269	-	C00836	67627.8	240508	324086	224191	224302	225106	ko00600,ko01100
MW0012888	T3_positive	(2S,3S,4S,5R,6R)-6-[[(3S,6aR,6bS,8aS,12aS,14bR)-4,4,6a,6b,11,11,14b-heptamethyl-8a-[(2S,3R,4S,5S,6R)-3,4,5-trihydroxy-6-(hydroxymethyl)oxan-2-yl]oxycarbonyl-1,2,3,4a,5,6,7,8,9,10,12,12a,14,14a-tetradecahydropicen-3-yl]oxy]-4-hydroxy-5-[(2S,3R,4S,5R,6R)-3,4,5-trihydroxy-6-(hydroxymethyl)oxan-2-yl]oxy-3-[(2S,3R,4R,5R,6S)-3,4,5-trihydroxy-6-methyloxan-2-yl]oxyoxane-2-carboxylic acid	FA	Others	C54H86O23	1120.58	1102.56	5.3093	[M+NH4]+	5.43286	3	0.8811	rp	601478-64-2	57509375	-	-	-	20315.1	24533.6	13952.4	23497.7	23048.5	22220.3	-
MW0000476	T3_positive	Usambarine	Alkaloids	Alkaloids	C30H34N4	451.288	450.278	5.1997	[M+H]+	5.89143	3	0.8724	rp	35226-29-0	442121	-	-	C09250	54875.5	53090.7	46777	53468.7	53503.2	52830.6	-
MEDP0232	T3_positive	N-Acetyl-D-glucosamine	Alcohol and amines	Amines	C8H15NO6	222.097	221.09	0.7764	[M+H]+	1.70211	3	0.8703	rp	7512-17-6	439174	HMDB0000215	3356	C00140	169534	158526	144868	162082	162144	161994	ko00520,ko01100,ko01250,ko02010
MEDN1428	T3_positive	5Z,8Z,11Z,14Z-Eicosatetraenedioic acid	Lipids	Free fatty acids	C20H30O4	357.201	334.214	6.5839	[M+Na]+	6.024	3	0.87	rp	79551-84-1	6437827	-	-	-	16602.7	12795	37596.5	16128.9	15388	15193.8	-
MW0139706	T3_positive	Shoyuflavone C	Flavonoids	Flavones	C19H14O11	419.067	418.054	0.5422	[M+H]+	6.24661	3	0.8659	rp	194664-54-5	10070618	HMDB0034590	-	-	16159.9	15499.4	16103.5	16064.3	15730.9	15385.3	-
MEDN1709	T3_positive	2-Octanamidoacetic acid	Amino acids and derivatives	Amino acids and derivatives	C10H19NO3	224.128	201.137	6.4252	[M+Na]+	6.266	3	0.8655	rp	14246-53-8	84290	HMDB0000832	5795	-	74748.9	47946.8	67273.1	55324.9	53983.9	54801.9	-
MEDL02149	T3_positive	Acetaminophen glucuronide	Others	Ketone compounds	C14H17NO8	366.066	327.095	0.7977	[M+K]+	6.4585	3	0.862	rp	16110-10-4	83944	HMDB0010316	-	-	78794.9	66914.2	44826.5	71690.9	71556.1	69942.9	-
MW0144376	T3_positive	Adiantifoline	Alkaloids	Alkaloids	C42H50N2O9	727.351	726.352	6.3079	[M+H]+	11.3435	3	0.857	rp	20823-96-5	167937	-	-	C09323	219138	265372	196160	248613	251154	256893	-
MW0114251	T3_positive	Dide-O-methyl-4-O-alpha-D-glucopyranosylsimmondsin	Others	Saccharides	C20H31NO14	510.178	509.175	3.7634	[M+H]+	6.9624	3	0.853	rp	370068-00-1	131752336	HMDB0038329	-	-	30152.7	36339.7	33828.5	32517.9	32716.4	32768.1	-
MW0116094	T3_positive	1,2,3,6-Tetrahydro-1-nitroso-2,3'-bipyridine	Alkaloids	Pyridine alkaloids	C10H11N3O	228.05	189.09	0.7772	[M+K]+	6.97	3	0.8529	rp	71267-22-6	51291	-	-	-	104983	88993.3	100414	102994	106469	104670	-
MW0153220	T3_positive	Lysergic acid	Alkaloids	Alkaloids	C16H16N2O2	269.138	268.121	4.1502	[M+H]+	7.0555	3	0.8514	rp	82-58-6	6717	-	-	-	17793.9	17805.5	17827.3	20124.5	19320.2	20093.5	-
MEDP1685	T3_positive	Phytosphingosine	Lipids	Sphingolipids	C18H39NO3	318.3	317.293	5.5182	[M+H]+	1.29987	3	0.8504	rp	554-62-1	122121	HMDB0004610	7066	C12144	2.95174e+06	2.96149e+06	3.30859e+06	3.15543e+06	3.16461e+06	3.15701e+06	ko00600,ko01100
ZINC1665746	T3_positive	6,7-Dimethoxy-2-methyl-3,4-dihydroisoquinolinium	Heterocyclic compounds	Heterocyclic compounds	C12H16NO2+	229.118	206.118	1.0922	[M+Na]+	7.2405	3	0.8481	rp	32749-01-2	11110	-	-	-	130479	138522	130730	111539	117595	109629	-
MEDP1476	T3_positive	5-Methoxytryptamine	Alkaloids	Plumerane	C11H14N2O	335.218	190.111	6.3877	[M+H-H2O]+	6.54018	3	0.8458	rp	608-07-1	1833	HMDB0004095	7015	C05659	569249	546396	515221	524778	518553	516731	ko00380
MW0146847	T3_positive	Bradykinin (1-6)	Amino acids and derivatives	Amino acids and derivatives	C30H45N9O8	677.374	659.339	4.8201	[M+NH4]+	7.41707	3	0.8451	rp	23815-88-5	11763739	-	-	-	19039.9	9433.87	13234.7	16727.9	18283.5	17470.8	-
MW0130284	T3_positive	2-(4-Hydroxyphenyl)-3,6-dimethoxy-8,8-dimethyl-4H,8H-benzo[1,2-b:3,4-b']dipyran-4-one	Benzene and substituted derivatives	Benzene and substituted derivatives	C22H20O6	398.163	380.126	0.7764	[M+NH4]+	7.47125	3	0.8441	rp	157072-30-5	131753080	HMDB0041236	-	-	6811.18	3086.32	1295.39	1832.78	1766.5	1510.38	-
MEDN0060	T3_positive	N-Isovaleroylglycine	Amino acids and derivatives	Amino acids and derivatives	C7H13NO3	206.101	159.089	0.7764	[M+HCOO+2H]+	1.56778	3	0.8419	rp	16284-60-9	546304	HMDB0000678	5647	-	203065	187657	184767	196235	198193	197783	-
MEDN0400	T3_positive	gamma-Linolenic Acid	Lipids	Free fatty acids	C18H30O2	279.231	278.225	6.9209	[M+H]+	0.369726	3	0.8374	rp	506-26-3	5280933	HMDB0003073	386	C06426	23244.6	33367.5	16810.8	22809.4	23187.3	23155	ko00591,ko01040,ko01100
MEDL02639	T3_positive	Axillarin	Flavonoids	Flavonols	C17H14O8	347.076	346.069	4.5429	[M+H]+	1.96712	3	0.8368	rp	5188-73-8	5281603	HMDB0130270	-	-	184991	162198	181292	168321	167599	167899	-
MW0155560	T3_positive	(2R)-2-[(3R,8S,9R,10R,13R,14S,16R,17R)-3-[(2S,3R,4S,5R)-4,5-dihydroxy-3-[(2S,3R,4R,5R,6S)-3,4,5-trihydroxy-6-methyloxan-2-yl]oxyoxan-2-yl]oxy-16-hydroxy-4,4,9,13,14-pentamethyl-11-oxo-1,2,3,7,8,10,12,15,16,17-decahydrocyclopenta[a]phenanthren-17-yl]-2-methyl-5-propan-2-ylfuran-3-one	Terpenoids	Triterpene Saponin	C41H62O13	780.449	762.419	4.6944	[M+NH4]+	7.92536	3	0.8364	rp	97230-47-2	91884878	-	-	-	6484.73	7296.18	6632.34	9120.76	9152.3	8686.29	-
MEDN1046	T3_positive	Pyrocatechol	Phenolic acids	Phenolic acids	C6H6O2	128.07	110.037	0.8356	[M+NH4]+	0.228366	3	0.8345	rp	120-80-9	289	HMDB0000957	282	C15571	93044.5	92930.3	84657.8	85082.7	85342.7	86309.2	-
MW0000531	T3_positive	(10S,11S)-Pterosin C	Terpenoids	Sesquiterpenoids	C14H18O3	257.113	234.126	2.1902	[M+Na]+	8.51375	3	0.8267	rp	35938-43-3	5320782	HMDB0030763	-	-	1.20058e+06	1.49294e+06	973768	1.30872e+06	1.2394e+06	1.21511e+06	-
MW0160061	T3_positive	Lyngbyatoxin a	Alkaloids	Plumerane	C27H39N3O2	455.351	437.304	5.2221	[M+NH4]+	8.62641	3	0.8248	rp	70497-14-2 | 56645-57-9	91706	-	-	-	2.34807e+06	958037	1.66513e+06	1.1519e+06	1.1158e+06	998916	-
MW0106041	T3_positive	Biphalin	Phenolic acids	Phenolic acids	C46H56N10O10	931.415	908.418	5.438	[M+Na]+	8.70924	3	0.8235	rp	83916-01-2	5487663	-	-	-	44442	42838.9	48009.7	37051.7	37254.9	37055.9	-
MW0143680	T3_positive	5-O-beta-D-Mycaminosyltylactone	Others	Lactones	C31H53NO8	590.354	567.377	6.3877	[M+Na]+	9.02036	3	0.8185	rp	81661-90-7	21669911	-	-	C12001	6946.66	8207.11	5735.8	6706.39	6704.6	6473.99	ko01100,ko01110
MW0011595	T3_positive	(R)-6'-O-(4-Geranyloxy-2-hydroxycinnamoyl)-marmin	Others	Lactones	C38H46O8	648.359	630.319	5.8708	[M+NH4]+	9.09261	3	0.8173	rp	142628-36-2	131752531	HMDB0039061	-	-	422167	441435	320017	400282	397940	393810	-
MW0007154	T3_positive	Flavidulol C	Phenolic acids	Phenolic acids	C34H42O4	532.348	514.308	6.7879	[M+NH4]+	9.11896	3	0.8169	rp	117568-34-0	131752564	HMDB0039150	-	-	30827.9	35298.2	2675.1	25231	25326.7	24414.2	-
MEDP0525	T3_positive	N-Acetyl-L-alanine	Amino acids and derivatives	Amino acids and derivatives	C5H9NO3	200.047	131.058	2.5223	[M+Na+HCOOH]+	13.7443	3	0.8146	rp	97-69-8	88064	HMDB0000766	5733	-	507369	484673	511938	467803	467463	469414	-
MW0013368	T3_positive	28-Homobrassinolide	Others	Lactones	C29H50O6	495.368	494.361	5.6374	[M+H]+	9.58722	3	0.8096	rp	82373-95-3 | 74174-44-0	11038340	HMDB0030423	-	-	12734.1	16564.3	13997.9	13986.2	14168.8	13944.1	-
MW0013392	T3_positive	2-Aminohexadecanoic acid	Organic acids	Organic acids	C16H33NO2	272.258	271.251	5.6151	[M+H]+	9.6765	3	0.8082	rp	7769-79-1	409322	-	34491	-	43748.5	58235.7	48513.8	55900.3	55680.5	56019.8	-
MW0139735	T3_positive	Specioside	Terpenoids	Monoterpenoids	C24H28O12	531.149	508.158	3.5323	[M+Na]+	9.9901	3	0.8034	rp	72514-90-0	11948661	-	-	-	120773	127409	129446	121267	121853	121918	-
MW0110531	T3_positive	Guanidinooxypropylamine	Alcohol and amines	Amines	C4H12N4O	171.064	132.101	5.7134	[M+K]+	10.2777	3	0.7991	rp	97091-01-5	126170	HMDB0039228	-	-	391145	195622	373918	181527	176682	181161	-
MEDL02631	T3_positive	Cassitoroside	Quinones	Quinones	C25H32O14	579.167	556.179	3.3342	[M+Na]+	10.4176	3	0.797	rp	170384-73-3	131753095	HMDB0041289	-	-	58894	8999.16	61694.9	37316.4	42386.6	40743.5	-
MW0122915	T3_positive	Artobiloxanthoe	Flavonoids	Other Flavonoids	C25H22O7	435.149	434.137	2.2302	[M+H]+	10.4881	3	0.796	rp	121748-25-2	10071572	HMDB0034021	-	-	16951.9	16927.7	16228.9	16904.2	16657	16938.6	-
MEDP1606	T3_positive	2'-Deoxyguanosine	Nucleotides and derivatives	Nucleotides and derivatives	C10H13N5O4	535.196	267.097	1.7748	[2M+H]+	6.83661	3	0.7952	rp	961-07-9	135398592	HMDB0000085	-	C00330	57213.6	77106.6	71168.6	73327.3	72160.4	72296.6	ko00230,ko01100,ko01232,ko02010
MEDP1018	T3_positive	5'-Deoxyadenosine	Nucleotides and derivatives	Nucleotides and derivatives	C10H13N5O3	234.097	251.102	1.0949	[M+H-H2O]+	3.80741	3	0.7934	rp	4754-39-6	439182	HMDB0001983	-	C05198	301296	320446	309143	290829	289750	289628	-
MW0063307	T3_positive	Rebaudioside C	Terpenoids	Ditepenoids	C44H70O22	973.426	950.436	5.6151	[M+Na]+	2.49744	3	0.791	rp	63550-99-2	60208888	HMDB0034947	84999	-	22035.9	33758.9	20466	32572.8	32097.2	32062.8	-
MEDL00810	T3_positive	5-Methylcytosine	Nucleotides and derivatives	Nucleotides and derivatives	C5H7N3O	273.108	125.059	1.1117	[2M+Na]+	1.18462	3	0.7901	rp	554-01-8	65040	HMDB0002894	3247	C02376	2.53179e+06	1.62185e+06	2.54858e+06	2.56555e+06	2.56072e+06	2.54521e+06	ko00240,ko01100
MW0144265	T3_positive	Acetylagmatine	Amino acids and derivatives	Amino acids and derivatives	C7H16N4O	211.096	172.132	3.1556	[M+K]+	11.028	3	0.7881	rp	3031-89-8	439661	-	-	C02131	58712.5	56686.1	55917.8	65308.9	65278.2	63562.9	-
MEDN0442	T3_positive	Pantetheine	Alkaloids	Alkaloids	C11H22N2O4S	279.135	278.13	2.0231	[M+H]+	4.09047	3	0.7764	rp	496-65-1	439322	HMDB0003426	-	C00831	62412.8	48247.6	47543.5	53990.2	53609.5	53725.5	ko00332,ko00770,ko01100,ko01110
MW0152593	T3_positive	Leucomycin A8	Others	Lactones	C39H63NO15	808.395	785.42	5.2221	[M+Na]+	12.4403	3	0.7684	rp	18361-50-7	5282327	-	-	-	82484.1	74788.6	66898.9	79840.6	80618.4	79066.8	-
MW0137853	T3_positive	Cytotrienin A	Organic acids	Organic acids	C37H48N2O8	649.342	648.341	5.2395	[M+H]+	12.4422	3	0.7684	rp	208527-57-5	11966097	-	44850	-	50253.6	60229.4	58292.4	53281	52394.7	53472.8	-
MW0015543	T3_positive	Acetyl-L-carnitine	Alkaloids	Alkaloids	C9H17NO4	289.091	203.116	2.0368	[M+K+HCOOH]+	1.55168	3	0.7671	rp	3040-38-8 | 14992-62-2	7045767	HMDB0000201	956	C02571	42593.8	45437.4	36298	47977.2	48029.9	44925.4	-
MW0141460	T3_positive	16alpha,17alpha-Epoxy-20-oxopregn-5-en-3beta-yl acetate	Others	Lactones	C23H32O4	373.233	372.23	4.2272	[M+H]+	12.649	3	0.7656	rp	34209-81-9	7659351	-	-	-	18273.6	22213.9	24149.2	26395.2	25505.7	26458	-
MW0113183	T3_positive	Tetrahydromethanopterin	Organic acids	Organic acids	C30H45N6O16P	815.226	776.263	2.4362	[M+K]+	12.8395	3	0.7631	rp	92481-94-2	135398665	HMDB0060403	-	C01217	3666.78	4796.56	4273.21	4540.55	5162.69	5315.57	ko00790,ko01100,ko01200,ko01240
MEDP1315	T3_positive	Quinoline	Alkaloids	Quinoline alkaloids	C9H7N	259.118	129.058	1.7748	[2M+H]+	12.0444	3	0.7566	rp	91-22-5	7047	HMDB0033731	-	C06413	827463	802746	810541	757061	752096	751872	-
MW0160416	T3_positive	5-Methoxypodophyllotoxin	Lignans and Coumarins	Lignans	C23H24O9	462.18	444.142	0.7569	[M+NH4]+	13.4358	3	0.7554	rp	128443-52-7	3035544	-	-	-	12952.1	18655.7	17392	23154.2	23356.2	22943.4	-
MW0010816	T3_positive	(10betaH,11xi)-11-Hydroxy-13-nor-6-eremophilen-8-one	Others	Ketone compounds	C14H22O2	245.145	222.162	8.7528	[M+Na]+	0.05	3	0.7488	rp	348615-40-7	85186102	HMDB0037605	-	-	211.89	225.29	89.18	641.22	693.26	729.74	-
MEDL02590	T3_positive	Arecaidine	Alkaloids	Piperidine alkaloids	C7H11NO2	142.085	141.079	0.7977	[M+H]+	0.0535	3	0.7487	rp	499-04-7	10355	HMDB0030352	-	C10128	27409.2	31464.4	26145.2	24174.2	24158.7	24483	-
MW0007639	T3_positive	Methocarbamol	Phenolic acids	Phenolic acids	C11H15NO5	242.102	241.095	3.4074	[M+H]+	0.05675	3	0.7486	rp	532-03-6	4107	HMDB0014567	-	-	52207.8	52816.3	49536.6	49219.3	49013.5	49324.9	-
MW0115723	T3_positive	2H-Pyran-2-one, tetrahydro-6-(2-pentenyl)-	Others	Ketone compounds	C10H16O2	207.078	168.115	3.4393	[M+K]+	0.0745	3	0.7481	rp	25524-95-2	6438070	HMDB0033700	-	-	5836.65	1935.32	5978.4	6048.17	6068.23	6022.54	-
MW0004344	T3_positive	2-Thiophenecarboxylic acid (4-acetamidophenyl) ester	Phenolic acids	Phenolic acids	C13H11NO3S	262.054	261.046	0.7569	[M+H]+	0.09	3	0.7478	rp	67542-43-2	128894	-	-	-	89.24	1392.6	4454.41	3203.72	3184.15	3100.44	-
MW0117529	T3_positive	2-(3-Methylphenyl)-1,3-benzoxazol-5-amine	Benzene and substituted derivatives	Benzene and substituted derivatives	C14H12N2O	242.13	224.095	0.5422	[M+NH4]+	0.09225	3	0.7477	rp	293738-20-2	721878	-	-	-	351.55	1696.2	506.52	612.07	589.02	632.07	-
MW0006837	T3_positive	Dihydrocitrinone	Benzene and substituted derivatives	Benzene and substituted derivatives	C13H14O6	284.11	266.079	2.6349	[M+NH4]+	0.09575	3	0.7476	rp	65718-85-6	163095	-	-	-	2991.5	3522.62	6615.65	1495.92	2102.87	1922.94	-
MEDTN02451	T3_positive	17-phenyl-trinor-PGF2alpha amide	Organic acids	Organic acids	C23H33NO4	388.255	387.241	1.1152	[M+H]+	0.10325	3	0.7474	rp	155205-89-3	5283106	-	-	-	4738.9	7565.03	4889.14	6224.55	6315.55	6142.49	-
MW0002356	T3_positive	2,5-Dimethylbenzenesulfonamide	Benzene and substituted derivatives	Benzene and substituted derivatives	C8H11NO2S	186.057	185.051	2.3766	[M+H]+	0.12325	3	0.7469	rp	6292-58-6	222871	-	-	-	2649.25	2659.51	3165.82	2227.4	2105.84	2293.83	-
MW0103610	T3_positive	Mecarbam	Others	Lactones	C10H20NO5PS2	352.041	329.052	1.6643	[M+Na]+	0.12825	3	0.7468	rp	2595-54-2	17434	HMDB0031800	-	C18661	2861.93	3588.99	3192.62	2629.36	2941.94	2876.98	-
MEDL02714	T3_positive	3-Phosphoglyceric acid	Others	Saccharides	C3H7O7P	187.008	185.993	0.8933	[M+H]+	0.15075	3	0.7462	rp	3443-58-1	439183	HMDB0060180	-	C00197	8052.56	11456.9	17914.7	10049	9097.03	9409.05	ko00010,ko00030,ko00260,ko00270,ko00561,ko00630,ko00710,ko01100,ko01110,ko01200,ko01230,ko01240
MEDP1834	T3_positive	Glycerol Tributyrate	GL	TG	C15H26O6	303.179	302.173	4.3214	[M+H]+	0.15325	3	0.7462	rp	60-01-5	6050	HMDB0031094	-	C13870	8926.93	11349.4	12374.5	7272.28	7915.69	6642.55	-
MW0108522	T3_positive	N-[[3-(b-D-Glucopyranosyloxy)-2,3-dihydro-2-oxo-1H-indol-3-yl]acetyl]aspartic acid	Organic acids	Organic acids	C20H24N2O12	507.122	484.133	1.6307	[M+Na]+	0.156155	3	0.7461	rp	99694-85-6	25201824	HMDB0039409	-	-	4104.99	5999.75	6128.58	4941.84	4801.43	4670.64	-
MW0001712	T3_positive	1-Pyrenesulfonic acid	Benzene and substituted derivatives	Benzene and substituted derivatives	C16H10O3S	300.061	282.035	0.5618	[M+NH4]+	0.16225	3	0.746	rp	26651-23-0	101009	-	-	-	25737.3	19717.2	22363	23509	23182.2	23164.6	-
MEDTP02578	T3_positive	2-Hydroxy-4-(methylthio)butyric acid	Organic acids	Organic acids	C5H10O3S	151.046	150.035	1.3885	[M+H]+	0.16225	3	0.746	rp	120-91-2	11427	HMDB0037115	-	-	2495.23	480.04	814.52	799.83	752.65	763.46	-
MW0161681	T3_positive	2-oxindole-3-acetyl-beta-D-glucose	Others	Saccharides	C16H19NO8	354.125	353.111	0.5618	[M+H]+	0.16675	3	0.7458	rp	945774-92-5	16743552	-	-	-	15225.9	17318.4	18772.5	14370.2	15370.9	14666.1	-
MW0013179	T3_positive	2,9-Bis(3-methyl-2E-pentenoyl)-2b,9a-dihydroxy-4Z,10(14)-oplopadien-3-one	Others	Lactones	C27H38O5	465.269	442.272	3.8872	[M+Na]+	0.170709	3	0.7458	rp	237407-03-3	131751520	HMDB0034065	-	-	1553.67	12275	3365.36	3723.68	3923.65	3657.36	-
MEDP0658	T3_positive	Ethyl dodecanoate	Benzene and substituted derivatives	Benzene and substituted derivatives	C14H28O2	246.242	228.209	5.086	[M+NH4]+	0.1745	3	0.7457	rp	106-33-2	7800	HMDB0033788	-	-	77019.8	84523.8	99241.4	83293.4	83374.2	83262.8	-
MW0004567	T3_positive	4-[Bis(4-aminophenyl)methyl]phenol	Benzene and substituted derivatives	Benzene and substituted derivatives	C19H18N2O	308.17	290.142	2.1433	[M+NH4]+	0.21675	3	0.7446	rp	110146-05-9	11833145	-	-	-	5925.35	6822.45	6106.22	5188.71	5510.92	5058.15	-
MW0152134	T3_positive	2-O-alpha-D-Glucopyranosyl-L-ascorbic acid	FA	Others	C12H18O11	377.049	338.085	0.7961	[M+K]+	0.221	3	0.7445	rp	129499-78-1	54693473	-	-	C18339	14216	23691	14396.4	13718.6	13481.3	13185.6	-
ZINC14649947	T3_positive	4-[2-(3-Hydroxyphenyl)ethyl]-2-[4-[2-(3-hydroxyphenyl)ethyl]phenoxy]phenol	Lignans and Coumarins	Lignans	C28H26O4	427.196	426.183	2.9552	[M+H]+	0.256697	3	0.7436	rp	89911-97-7	10646095	-	-	-	62009.8	7081.66	59825.3	67062.4	68369	66936.9	-
MEDP0709	T3_positive	Methyl dihydrojasmonate	Organic acids	Organic acids	C13H22O3	244.19	226.157	5.6349	[M+NH4]+	0.26325	3	0.7435	rp	24851-98-7	102861	HMDB0031740	-	-	11241.1	18063.7	13352.1	7965.63	6979.15	8237.04	-
MW0139600	T3_positive	Rosellichalasin	Alkaloids	Alkaloids	C28H33NO5	486.234	463.236	4.8201	[M+Na]+	0.273511	3	0.7432	rp	123452-64-2	6442449	-	-	-	6629.99	2597.61	1141.82	4365.18	4215.33	4104.48	-
MEDN0317	T3_positive	Hippuric acid	Organic acids	Organic acids	C9H9NO3	202.044	179.058	2.5223	[M+Na]+	7.69814	3	0.7432	rp	495-69-2	464	HMDB0000714	1301	C01586	169623	167235	174916	160128	160070	160795	-
MW0001807	T3_positive	2-Thiophen-2-yl-2,3-dihydro-1H-perimidine	Benzene and substituted derivatives	Benzene and substituted derivatives	C15H12N2S	253.082	252.072	0.9428	[M+H]+	0.29775	3	0.7426	rp	6584-40-3 | 5664-78-8	257242	-	-	-	13958.4	8164.82	10769.5	7833	7505.77	7880.8	-
MW0111711	T3_positive	O-delta-Aminooxybutylhydroxylamine	Alcohol and amines	Alcohols	C4H12N2O2	143.081	120.09	0.7576	[M+Na]+	0.30575	3	0.7424	rp	66080-74-8	99287	-	-	-	8161.3	3311.15	5172.73	5614.78	5266.46	5091.69	-
MEDL01814	T3_positive	Batatasin I	Phenolic acids	Phenolic acids	C17H16O4	285.106	284.105	6.5541	[M+H]+	0.35225	3	0.7413	rp	51415-00-0	442694	HMDB0038778	-	C10246	518.57	1032.06	3132.37	1228.63	1329.4	1153.52	-
MW0122348	T3_positive	7-Amino-2-methylpyrazolo[1,5-a]pyrimidine-6-carbonitrile	Heterocyclic compounds	Heterocyclic compounds	C8H7N5	174.076	173.07	3.5323	[M+H]+	0.36325	3	0.741	rp	255389-59-4	1277038	-	-	-	19300.2	21874	30551.8	10028.3	13203	13682.2	-
MW0121733	T3_positive	6-Pyridin-2-yl-6,12-dihydrobenzimidazolo[1,2-c]quinazoline	Benzene and substituted derivatives	Benzene and substituted derivatives	C19H14N4	316.151	298.122	0.7961	[M+NH4]+	0.38375	3	0.7405	rp	387371-66-6	662009	-	-	-	5806.46	11987.9	8362.97	5895.59	6452.03	6886.74	-
MW0115892	T3_positive	(3-oxo-2,3-dihydro-4H-1,4-benzoxazin-4-yl)acetic acid	Organic acids	Organic acids	C10H9NO4	230.042	207.053	2.4956	[M+Na]+	0.3945	3	0.7402	rp	26494-55-3	2735705	-	-	-	7104.69	7279.38	7535.51	7191.53	7177.03	7257.38	-
MW0140017	T3_positive	Abscisic acid	Organic acids	Organic acids	C15H20O4	265.143	264.136	5.2595	[M+H]+	0.398	3	0.7401	rp	14398-53-9 | 21293-29-8	643732	-	-	-	13974.3	14409.5	12147.4	14317.7	14385	14551.2	-
MW0144894	T3_positive	Allopumiliotoxin 267a	Alkaloids	Alkaloids	C16H29NO2	268.227	267.22	6.5871	[M+H]+	0.42675	3	0.7394	rp	73376-38-2	5470308	-	-	C20034	2706.04	3561.93	3522.97	3240.06	3267.08	3187.2	-
MW0003243	T3_positive	2-Methyl-4-phenylbut-3-yn-2-ol	Benzene and substituted derivatives	Benzene and substituted derivatives	C11H12O	161.095	160.089	0.0626	[M+H]+	0.46225	3	0.7386	rp	1719-19-3	288327	-	-	C73305	4719.61	4786.15	4840.97	4690.51	4687.37	4681.01	-
MEDL01850	T3_positive	7-[3,5-Dihydroxy-6-(hydroxymethyl)-4-(3,4,5-trihydroxy-6-methyloxan-2-yl)oxyoxan-2-yl]oxy-2-[3-(2-hydroxy-4-methylpent-3-enyl)-3-methyloxiran-2-yl]-4b,8,8,10a-tetramethylspiro[2,3,4,4a,5,6,7,8a,9,10-decahydrophenanthrene-1,4'-oxolane]-2'-one	Terpenoids	Triterpene Saponin	C42H68O14	1078.58	796.461	5.782	[M+NH4]+	0.502843	3	0.7383	rp	85191-73-7	131751885	HMDB0035958	-	-	119511	120017	41520.5	96934.7	95965.7	94139.4	-
MW0117298	T3_positive	1-Pyrrolidinecarboxaldehyde, 3-(1,3-benzodioxol-5-ylmethylene)-2-oxo-	Others	Others	C13H11NO4	246.076	245.069	2.0368	[M+H]+	0.48025	3	0.7381	rp	218924-25-5	46195007	-	-	-	7223.05	7186.03	8468.52	7043.85	6850.88	7010.7	-
MW0117719	T3_positive	2-(Morpholin-4-yl)-benzo[h]chromen-4-one	Benzene and substituted derivatives	Benzene and substituted derivatives	C17H15NO3	282.118	281.105	0.7966	[M+H]+	0.4835	3	0.7381	rp	154447-35-5	9860529	-	45528	-	9863.29	17444.8	6010.35	14013.5	14798.7	15085.6	-
MW0118204	T3_positive	2-Amino-1-methyl-6-phenylimidazo[4,5-b]pyridine	Alkaloids	Pyridine alkaloids	C13H12N4	247.096	224.106	2.7819	[M+Na]+	0.491	3	0.7379	rp	105650-23-5	1530	HMDB0041008	-	C16038	6911.27	5184.53	5099.55	5893.67	5879.09	5901.1	-
MW0001942	T3_positive	2-(4-Methoxyphenoxy)acetohydrazide	Phenolic acids	Phenolic acids	C9H12N2O3	214.11	196.085	0.5618	[M+NH4]+	0.51925	3	0.7372	rp	21953-91-3	691094	-	-	-	20921.6	16993.8	18504.5	18880.8	18578.9	18303.7	-
MW0109731	T3_positive	S-Methyl methanesulfinothioate	Others	Lactones	C2H6OS2	128.025	109.986	5.6547	[M+NH4]+	14.9845	3	0.7364	rp	13882-12-7	95200	HMDB0032739	-	-	96051.8	82835.9	105734	87592.5	89334.8	89721.5	-
MW0111663	T3_positive	1-(Methylthio)-2-butanone	Others	Ketone compounds	C5H10OS	157.012	118.045	0.8549	[M+K]+	0.58925	3	0.7355	rp	13678-58-5	61656	HMDB0037193	-	-	18158.8	21765	18631	18173.9	19008.9	19070.7	-
MW0111913	T3_positive	2-(Methylsulfanyl)-1-phenylethan-1-one	Others	Ketone compounds	C9H10OS	184.08	166.045	0.5618	[M+NH4]+	0.58925	3	0.7355	rp	5398-93-6	220651	-	-	-	46128.1	54628	42611.9	47234.7	47027.8	47162.4	-
MW0115413	T3_positive	Tripropylene glycol mono-n-butyl ether	Alcohol and amines	Alcohols	C13H28O4	249.207	248.199	6.5641	[M+H]+	0.60125	3	0.7352	rp	57499-93-1	3044557	-	-	-	6074.86	2087.89	5983.87	7336.1	7804.74	7127.66	-
MW0127187	T3_positive	1-Isothiocyanato-7-(methylthio)heptane	Others	Others	C9H17NS2	221.112	203.08	0.7576	[M+NH4]+	0.6025	3	0.7352	rp	4430-38-0	10125146	HMDB0038440	-	-	10899.5	9814.85	6219.26	9055.91	8506.97	8152.88	-
MW0152147	T3_positive	Latifoline	Alkaloids	Alkaloids	C20H27NO7	411.206	393.179	1.1722	[M+NH4]+	0.619	3	0.7348	rp	6029-86-3	5281736	-	-	C10344	781.55	443.96	651.79	1049.27	1236.38	1149.1	-
MW0011242	T3_positive	Vomifoliol 9-[xylosyl-(1->6)-glucoside]	Terpenoids	Monoterpenoids	C24H38O12	541.226	518.236	3.6173	[M+Na]+	0.630794	3	0.7345	rp	126221-59-8	14466051	HMDB0035520	-	-	15074.5	17584	11590.1	17694.3	18002.8	18021.6	-
MW0157306	T3_positive	Suplatast	Phenolic acids	Phenolic acids	C16H26NO4S+	329.159	328.158	4.1007	[M+H]+	0.63525	3	0.7344	rp	94055-75-1	71774	-	-	-	19355.3	17252	13975.4	16367.1	16043.8	15949.4	-
MEDP1754	T3_positive	Dimethyl fumarate	Phenolic acids	Phenolic acids	C6H8O4	162.075	144.042	0.7764	[M+NH4]+	0.647	3	0.7341	rp	624-49-7	637568	HMDB0031257	-	-	50802.2	46721.7	47822.7	49352.3	49803.5	49826.6	-
MW0157111	T3_positive	Sodium salicylate	Benzene and substituted derivatives	Benzene and substituted derivatives	C7H5NaO3	245.066	160.014	1.3489	[M+K+HCOOH]+	6.12059	3	0.734	rp	54-21-7 | 90218-97-6	16760658	HMDB0015470	-	C07587	18526.3	20296.4	26345	21878.7	21816.1	22441.8	-
MEDL01927	T3_positive	Benzoylmalic acid	Phenolic acids	Phenolic acids	C11H10O6	261.038	238.048	0.7971	[M+Na]+	0.65475	3	0.7339	rp	22138-51-8	13953341	HMDB0039494	-	-	11025.4	9153.03	5046.43	8999.67	9500.98	9588.22	-
MW0137266	T3_positive	Acteoside	Heterocyclic compounds	Heterocyclic compounds	C29H36O15	642.238	624.205	4.2027	[M+NH4]+	0.673977	3	0.7334	rp	61276-17-3 | 22323-52-0	5281800	HMDB0034843	-	-	14913.8	18463.8	16596	17829.4	17733.7	17677.2	-
MW0015495	T3_positive	9S,11R-dihydroxy-15-oxo-prostanoic acid	Lipids	Free fatty acids	C20H36O5	374.289	356.256	5.9502	[M+NH4]+	0.686	3	0.7331	rp	29044-75-5	16061100	-	-	-	30210.7	11890.4	28455.8	21978.8	21899.4	20673.2	-
MW0147344	T3_positive	cetoniacytone A	Others	Ketone compounds	C9H11NO5	214.071	213.064	0.8157	[M+H]+	0.69375	3	0.733	rp	496775-48-5	10465793	-	-	C17699	1881.09	3759.11	845.19	3380.97	3242.32	2921.55	ko01110
MW0157233	T3_positive	Streptobiosamine	Alcohol and amines	Amines	C13H23NO9	376.101	337.137	0.8262	[M+K]+	0.70375	3	0.7327	rp	126-05-6	20056682	-	-	C07655	7109.09	626.53	8997.21	6947.91	6819.35	6181.8	-
MEDP1830	T3_positive	Ethyl p-methoxycinnamate	Phenolic acids	Phenolic acids	C12H14O3	207.101	206.094	2.8549	[M+H]+	0.736	3	0.7319	rp	24393-56-4	5281783	HMDB0030762	-	C10476	17065	20394.7	19205.7	19482.2	19556.9	19617.8	-
MW0120173	T3_positive	4-allyl-5-cyclohexyl-4H-1,2,4-triazole-3-thiol	Heterocyclic compounds	Heterocyclic compounds	C11H17N3S	224.128	223.114	5.0136	[M+H]+	0.79575	3	0.7305	rp	590376-61-7	2060442	-	-	-	55575.1	59683.6	70696.7	73179.9	62678.1	73713.8	-
MEDP1141	T3_positive	2,6-Di-tert-butyl-P-benzoquinone	Quinones	Quinones	C14H20O2	243.142	220.146	0.5422	[M+Na]+	0.825	3	0.7298	rp	719-22-2	12867	HMDB0013817	-	-	5662.46	2435.23	2983.54	1939.26	2329.49	2577.92	-
MW0110838	T3_positive	N-Cyclohexylhydrazinecarbothioamide	Alcohol and amines	Polyamines	C7H15N3S	212.056	173.099	0.8447	[M+K]+	0.8295	3	0.7297	rp	21198-18-5	722813	-	-	-	6128.44	6286.67	15557.4	7082.96	7366.92	7405.7	-
MW0125387	T3_positive	Cyclohexanecarboxamide, N-(4,5-dihydro-2-thiazolyl)-	Alcohol and amines	Amines	C10H16N2OS	213.113	212.098	0.5618	[M+H]+	0.83475	3	0.7296	rp	72239-26-0	3055291	-	-	-	24166	22235.9	24429.4	26356.3	26185.7	26362.7	-
ZINC5736909	T3_positive	Benzyl beta-d-glucopyranoside	Phenolic acids	Phenolic acids	C13H18O6	271.117	270.11	3.5126	[M+H]+	0.846	3	0.7293	rp	4304-12-5 | 124492-59-7	188977	-	-	-	125217	124764	117706	126381	126474	126198	-
MW0140048	T3_positive	(-)-jasmonoyl-L-isoleucine	Amino acids and derivatives	Amino acids and derivatives	C18H29NO4	324.216	323.21	6.089	[M+H]+	0.85375	3	0.7291	rp	120330-93-0	5497150	HMDB0029391	-	C18699	20312.3	22827.8	17938.2	20032.7	19979.6	20033.5	ko04075
MW0016283	T3_positive	Cabazitaxel	Terpenoids	Ditepenoids	C45H57NO14	853.425	835.378	5.2838	[M+NH4]+	15.6743	3	0.7284	rp	183133-96-2	9854073	HMDB0015672	-	-	76990.2	76264.8	79286	90286.7	86797.4	90036.3	-
MW0014041	T3_positive	(2R,3R,4S,5S,6R)-2-[(Z)-hex-3-enoxy]-6-(hydroxymethyl)oxane-3,4,5-triol	Others	Others	C12H22O6	263.148	262.142	6.6874	[M+H]+	0.9035	3	0.7279	rp	95632-87-4	5318045	-	-	-	2134.86	1667.11	16860.3	6102.65	6294.8	6372.94	-
MEDN1485	T3_positive	Glycerophospho-N-Arachidonoyl Ethanolamine	GP	LPE	C25H44NO7P	502.301	501.286	4.5803	[M+H]+	0.91764	3	0.7276	rp	201738-25-2	71684654	-	-	-	3907.22	2810.5	4925.73	2886.18	2896.97	2723.81	-
MW0007110	T3_positive	Fenamiphos sulfone	Benzene and substituted derivatives	Benzene and substituted derivatives	C13H22NO5PS	336.104	335.096	0.7764	[M+H]+	0.9235	3	0.7274	rp	31972-44-8	36028	-	-	-	203.61	2065.47	708.24	704.77	1262.61	1126.39	-
MW0124330	T3_positive	Hydralazine pyruvic acid hydrazone	Others	Ketone compounds	C11H10N4O2	248.113	230.08	2.6486	[M+NH4]+	0.939	3	0.7271	rp	67536-13-4	9576792	HMDB0061143	-	-	7774.53	8793.77	6654.89	7040.76	6953.95	7041.21	-
MW0005362	T3_positive	5-(2,4-dimethoxybenzylidene)pyrimidine-2,4,6(1H,3H,5H)-trione	Benzene and substituted derivatives	Benzene and substituted derivatives	C13H12N2O5	277.091	276.075	3.4534	[M+H]+	0.946	3	0.7269	rp	294853-18-2	2246125	-	-	-	22131.2	25636.6	23259.4	24414.7	24806.9	24286.5	-
MW0140093	T3_positive	1,7,7-Trimethylbicyclo[2.2.1]heptane-2,5-dione	Others	Hydrocarbon derivatives	C10H14O2	167.106	166.099	2.9952	[M+H]+	0.9495	3	0.7268	rp	4230-32-4	20218	-	-	C03037 | C21929	5873.35	7316.78	7994.94	5824.06	5937.37	5924.49	-
MW0153932	T3_positive	Mitomycin A	Heterocyclic compounds	Heterocyclic compounds	C16H19N3O6	350.135	349.127	4.5828	[M+H]+	0.96375	3	0.7265	rp	4055-39-4	19972	-	-	C21161	7513.32	7800.79	7592.43	8096.58	8244.59	8235.77	-
ZINC95918929	T3_positive	Taxuyunnanine P	Benzene and substituted derivatives	Benzene and substituted derivatives	C24H38O10	504.279	486.247	5.6349	[M+NH4]+	1.02335	3	0.7251	rp	334981-01-0	12050611	-	-	-	35592.5	38053.9	35615.1	35679.9	36158.6	35654.5	-
MW0112956	T3_positive	4-(4-Hydroxyphenyl)-2-butanone O-[2-galloyl-6-cinnamoylglucoside]	Benzene and substituted derivatives	Benzene and substituted derivatives	C32H32O12	647.159	608.189	0.7569	[M+K]+	1.02484	3	0.725	rp	105274-15-5	14345589	HMDB0039313	-	-	1523.64	3483.59	410.92	1694.34	1463.91	772.38	-
MW0115965	T3_positive	(5-nitro-1,3-dioxo-1,3-dihydro-2H-isoindol-2-yl)acetic acid	Organic acids	Organic acids	C10H6N2O6	288.992	250.023	0.9542	[M+K]+	1.035	3	0.7248	rp	10133-88-7	272737	-	-	-	1969.48	1139.58	1429	1694.43	1856.93	1155.08	-
MW0004216	T3_positive	4-(1-Phenylcyclohexyl)phenol	Benzene and substituted derivatives	Benzene and substituted derivatives	C18H20O	275.147	252.151	6.7679	[M+Na]+	1.03825	3	0.7247	rp	41768-83-6	1538454	-	-	-	697.32	270.75	7354.41	2252.44	2222.55	2201.89	-
MW0112021	T3_positive	2-[(6-Ethoxy-1,3-benzothiazol-2-yl)sulfanyl]-1-phenylethanone	Benzene and substituted derivatives	Benzene and substituted derivatives	C17H15NO2S2	368.022	329.054	0.5618	[M+K]+	1.0505	3	0.7244	rp	326007-75-4	796581	-	-	-	301085	298388	307390	264419	260066	264692	-
MW0117458	T3_positive	2-(Benzo[d][1,3]dioxol-5-yl)-2-oxoacetic acid	Organic acids	Organic acids	C9H6O5	278.982	194.022	2.502	[M+K+HCOOH]+	19.9524	3	0.7241	rp	62396-98-9	14495374	HMDB0129377	-	-	2435.04	2896.35	3099.54	3704.89	3584.63	3564.79	-
MW0157915	T3_positive	Thr-Tyr	Amino acids and derivatives	Amino acids and derivatives	C13H18N2O5	283.129	282.122	1.2123	[M+H]+	1.0705	3	0.7239	rp	145295-02-9	11778518	HMDB0029073	-	-	25161.4	24838	24622.2	27942.1	28336	27869.7	-
MW0008682	T3_positive	1-(3-(1H-imidazol-1-yl)propyl)-3-phenylthiourea	Benzene and substituted derivatives	Benzene and substituted derivatives	C13H16N4S	283.091	260.11	1.4084	[M+Na]+	1.08175	3	0.7237	rp	332032-81-2	2882201	-	-	-	4791.22	3311.74	3725.12	3459.84	3613.26	3049.49	-
MEDP0815	T3_positive	N-Ethylacetamide	Alkaloids	Alkaloids	C4H9NO	134.081	87.0684	0.7176	[M+HCOO+2H]+	1.05488	3	0.7232	rp	625-50-3	12253	HMDB0031215	-	-	741673	746608	746156	738559	739958	735891	-
MW0117056	T3_positive	1H-Indole-3-carboxamide, 7-methoxy-1-[2-(4-morpholinyl)ethyl]-N-[(1S,2S,4R)-1,3,3-trimethylbicyclo[2.2.1]hept-2-yl]-	Alcohol and amines	Amines	C26H37N3O3	462.27	439.284	5.517	[M+Na]+	1.12046	3	0.7228	rp	501926-82-5	71308243	-	-	-	23047.9	17451.7	17162.9	16992.6	17485.9	16922	-
MW0153163	T3_positive	Lys-Thr-Tyr	Amino acids and derivatives	Amino acids and derivatives	C19H30N4O6	433.211	410.216	4.5605	[M+Na]+	1.13403	3	0.7224	rp	108191-44-2	92328002	-	17627	-	11364.5	6845.63	14963.5	4778.18	5930.17	6177.15	-
MEDP1102	T3_positive	Carnitine C10:0	FA	CAR	C17H33NO4	360.228	315.241	2.7784	[M-H+2Na]+	1.03621	3	0.7219	rp	1492-27-9	11953821	HMDB0000651	-	-	3390.49	2086.71	1149.36	2154.77	2606.12	2159.5	-
MW0103920	T3_positive	4-Aminobutylphosphonic acid	Organic acids	Organic acids	C4H12NO3P	176.046	153.055	0.5423	[M+Na]+	1.20075	3	0.7209	rp	35622-27-6	1726	-	-	-	8965.14	12500.4	10279.9	9930.61	10098.5	10151.2	-
MW0016173	T3_positive	beta-D-Glucopyranosiduronic acid, (3beta)-28-(beta-D-glucopyranosyloxy)-28-oxo-30-noroleana-12,20(29)-dien-3-yl 3-O-((1S,2S)-2-carboxy-1-(carboxymethoxy)-2-hydroxyethyl)-	Terpenoids	Triterpene Saponin	C46H68O20	958.449	940.43	4.9409	[M+NH4]+	16.3704	3	0.7205	rp	178535-52-9	132472065	HMDB0034816	-	-	336710	337082	313874	360308	355424	351576	-
MW0125748	T3_positive	Nedocromil	Heterocyclic compounds	Heterocyclic compounds	C19H17NO7	394.068	371.101	0.7371	[M+Na]+	1.245	3	0.7198	rp	69049-73-6	50294	HMDB0014854	-	C07255	1105.49	8.37	8.37	20.41	20.41	26.34	-
MEDN0441	T3_positive	Eudesmic acid	Phenolic acids	Phenolic acids	C10H12O5	230.102	212.069	2.7146	[M+NH4]+	1.316	3	0.7182	rp	118-41-2	8357	HMDB0033839	-	-	4852.23	3050.67	2957.06	3702.83	3851.72	3878.62	-
MW0000817	T3_positive	4,7-Dimethyltetral-1-one	Benzene and substituted derivatives	Benzene and substituted derivatives	C12H14O	197.1	174.105	0.5422	[M+Na]+	1.33725	3	0.7177	rp	155748-76-8	5316902	HMDB0040823	-	-	1293.22	3753.4	326.46	2297.31	2297.49	2405.23	-
MW0006294	T3_positive	Benzyl 2-naphthyl ether	Phenolic acids	Phenolic acids	C17H14O	235.105	234.105	3.2543	[M+H]+	1.33725	3	0.7177	rp	613-62-7	123080	-	-	-	3425.34	1229.81	484.47	1395.96	1262.3	1433.45	-
MW0137944	T3_positive	Dicaffeoylputrescine	Heterocyclic compounds	Heterocyclic compounds	C22H24N2O6	430.191	412.163	0.7961	[M+NH4]+	1.36693	3	0.717	rp	60422-23-3	11538839	HMDB0033467	-	-	7052.93	7894.91	22221.4	3947.09	1617.83	4374.7	-
MW0012827	T3_positive	1-Hexanol arabinosylglucoside	Others	Others	C17H32O10	414.232	396.2	4.4633	[M+NH4]+	1.3685	3	0.7169	rp	124044-06-0	131751182	HMDB0031689	-	-	58215.9	60239	47322.7	51878.4	51963	51878.9	-
MW0116261	T3_positive	1-(1H-indol-3-yl)-2-morpholin-4-yl-2-oxoethanone	Others	Ketone compounds	C14H14N2O3	297.069	258.1	0.5618	[M+K]+	1.394	3	0.7163	rp	5625-89-8	1712511	-	-	-	14717.8	23477.2	23027.2	24498.4	24051.9	24217	-
MEDN1386	T3_positive	Erythritol	Others	Saccharides	C4H10O4	245.123	122.058	0.5422	[2M+H]+	1.4701	3	0.7161	rp	149-32-6	222285	HMDB0002994	140	C00503	226710	218490	224895	233826	233796	233090	ko02010
MEDP1163	T3_positive	Palmitoylethanolamide	Lipids	Free fatty acids	C18H37NO2	300.289	299.282	5.5366	[M+H]+	1.426	3	0.7156	rp	544-31-0	4671	HMDB0002100	-	C16512	4734.18	5021.34	7369.78	4647.14	5120.59	5194.96	-
MW0149512	T3_positive	Geissospermine	Alkaloids	Alkaloids	C40H48N4O3	671.321	632.373	5.2519	[M+K]+	16.8283	3	0.7155	rp	427-01-0	5281401	-	-	C09200	17452.8	11473.7	14264.5	15200.3	14687	14594.7	-
MW0116980	T3_positive	Veliparib	Alcohol and amines	Amines	C13H16N4O	267.118	244.132	8.7685	[M+Na]+	1.472	3	0.7145	rp	912444-00-9	11960529	-	-	-	1129.77	884.08	1465.85	1914.97	1983.86	1898.56	-
MEDN0043	T3_positive	Carnosine	Amino acids and derivatives	Amino acids and derivatives	C9H14N4O3	227.114	226.107	0.5618	[M+H]+	1.476	3	0.7144	rp	305-84-0	439224	HMDB0000033	38	C00386	2023.55	4920.17	3247.49	5263.99	5941.26	5519.37	ko00340,ko00410,ko01100
MW0114654	T3_positive	Isopropyl apiosylglucoside	Others	Saccharides	C14H26O10	355.159	354.153	2.1233	[M+H]+	1.493	3	0.714	rp	147742-24-3	131753154	HMDB0041513	-	-	10023.4	11329.2	10726.5	12063.9	12519	12526.2	-
MW0104891	T3_positive	3-(Methylsulfonyl)propyl methanesulfonate	Organic acids	Organic acids	C5H12O5S2	217.019	216.013	1.0519	[M+H]+	1.5375	3	0.713	rp	357913-53-2	10262758	-	-	-	20790	23196.4	30414.6	22559.3	21948.7	22481.2	-
MW0005316	T3_positive	Benzyl 4-(3-ethoxy-3-oxopropanoyl)piperidine-1-carboxylate	Phenolic acids	Phenolic acids	C18H23NO5	356.149	333.158	0.7764	[M+Na]+	1.5575	3	0.7125	rp	167414-75-7	10449485	-	-	-	732.52	1404.85	4382.28	1527.18	1607.37	1604.14	-
MW0157272	T3_positive	Succinylproline	Amino acids and derivatives	Amino acids and derivatives	C9H13NO5	216.088	215.079	0.8067	[M+H]+	1.5685	3	0.7123	rp	63250-32-8	194156	-	-	-	17528.2	25798.3	12091.2	16651.1	16659.2	16419.1	-
MW0001724	T3_positive	2-([1,1'-Biphenyl]-4-yloxy)ethylamine	Benzene and substituted derivatives	Benzene and substituted derivatives	C14H15NO	236.112	213.115	0.7764	[M+Na]+	1.5895	3	0.7118	rp	125470-84-0	6496944	-	-	-	92971.3	93925.7	67123.3	86281.6	87139.9	86148.2	-
MW0116617	T3_positive	Atalaphylline	Heterocyclic compounds	Heterocyclic compounds	C23H25NO4	397.208	379.178	4.4211	[M+NH4]+	1.604	3	0.7115	rp	28233-35-4 | 28233-34-3	442887	-	-	C10645	3038.44	5446.25	2969.31	2525.12	2299.45	1995.68	-
MEDP0285	T3_positive	2,6-Diaminooimelic Acid	Organic acids	Organic acids	C7H14N2O4	191.102	190.095	0.7572	[M+H]+	1.6075	3	0.7114	rp	583-93-7	-	HMDB0001370	-	C00666	20475.4	12796.8	17172.8	14744.6	14993.8	14938.8	ko00300,ko00470,ko01100,ko01110,ko01230
MEDN0622	T3_positive	Porphobilinogen	Organic acids	Organic acids	C10H14N2O4	227.102	226.095	1.0949	[M+H]+	1.6075	3	0.7114	rp	487-90-1	1021	HMDB0000245	-	C00931	35649.9	38170.2	43694.1	32059.5	31313.2	31377.5	ko00860,ko01100,ko01110,ko01240
MEDL01756	T3_positive	Lettucenin A	Terpenoids	Sesquiterpenoids	C15H12O3	263.061	240.079	0.7371	[M+Na]+	1.61075	3	0.7113	rp	97915-46-3	178999	HMDB0036738	-	-	53349.9	64983.5	67828.9	50397.4	48599.8	50221.2	-
MW0054344	T3_positive	Licoricesaponin E2	Terpenoids	Triterpene Saponin	C42H60O16	838.406	820.388	5.1799	[M+NH4]+	17.2314	3	0.7112	rp	119417-96-8	86278258	HMDB0038719	-	-	145671	142628	145300	149109	147187	144062	-
MEDN0632	T3_positive	N-oleoylglycine	Alcohol and amines	Amines	C20H37NO3	362.268	339.277	6.7879	[M+Na]+	1.6395	3	0.7106	rp	2601-90-3	6436908	HMDB0013631	-	-	1388.33	3342.97	570.19	1092.54	1084.78	1034.16	-
MW0049006	T3_positive	Corchoionoside B	Others	Ketone compounds	C19H28O9	423.156	400.173	0.7572	[M+Na]+	1.66752	3	0.71	rp	189344-54-5	131751110	HMDB0030975	-	-	6033.29	911.2	666.69	4955.63	5285.51	5036.69	-
MEDN0433	T3_positive	8-Hydroxy-2'-deoxyguanosine	Nucleotides and derivatives	Nucleotides and derivatives	C10H13N5O5	306.08	283.092	1.4401	[M+Na]+	1.6715	3	0.7099	rp	88847-89-6	135440064	HMDB0003333	-	-	29067.4	27059.3	29200.5	28393.2	28321.7	28500.2	-
MW0127533	T3_positive	1-(2-Adamantyl)-3-butylthiourea	Others	Others	C15H26N2S	289.165	266.182	4.5231	[M+Na]+	1.674	3	0.7099	rp	87170-66-9	3973229	-	-	-	9116.42	11154.4	7737.27	11942.6	12101.4	12094.1	-
MW0007885	T3_positive	N-(1-Hydroxy-2-oxo-2-(2-thienyl)ethyl)benzenesulfonamide	Benzene and substituted derivatives	Benzene and substituted derivatives	C12H11NO4S2	335.977	297.013	0.8543	[M+K]+	17.3733	3	0.7098	rp	303104-25-8	4598552	-	-	-	126025	108143	111229	143954	139732	140879	-
MW0127930	T3_positive	(E)-N-(3,4-dihydroxyphenethyl)-3-(3,4-dihydroxyphenyl)acrylamide	Organic acids	Organic acids	C17H17NO5	338.103	315.111	0.7769	[M+Na]+	1.68175	3	0.7097	rp	103188-49-4 | 105955-00-8	10171904	HMDB0137014	-	C14041	15958.8	12712.6	11066.5	8376.57	9717.4	10048.2	-
MW0123837	T3_positive	Eptapirone	Others	Ketone compounds	C16H23N7O2	346.197	345.191	1.2817	[M+H]+	1.69225	3	0.7094	rp	179756-58-2 | 179756-85-5	208928	-	-	-	49406	54203.9	51132.2	50418.7	50631.1	50959	-
MEDN1547	T3_positive	Hexylresorcinol	Phenolic acids	Phenolic acids	C12H18O2	195.137	194.131	6.5772	[M+H]+	1.69975	3	0.7093	rp	136-77-6	3610	HMDB0032567	-	-	52193.1	52610.2	22375.2	44648.1	44561.5	43858.9	-
mws3108_N	T3_positive	2,4-Dihydroxypyrimidine-5-carboxylic acid	Nucleotides and derivatives	Nucleotides and derivatives	C5H4N2O4	225.009	156.017	0.5618	[M+Na+HCOOH]+	6.10773	3	0.7085	rp	23945-44-0 | 59299-01-3 | 394-40-1 | 76821-79-9	90301	-	-	C03030	2.77108e+06	2.70034e+06	2.60228e+06	2.7007e+06	2.69946e+06	2.68801e+06	-
MW0003469	T3_positive	Phenol, 3-(3-phenoxyphenoxy)-	Benzene and substituted derivatives	Benzene and substituted derivatives	C18H14O3	317.062	278.094	1.2499	[M+K]+	1.764	3	0.7078	rp	14200-84-1	84251	-	-	-	3473.02	3975.42	3205.62	3032.43	3571.19	3585.85	-
MEDL01809	T3_positive	Isocorydine	Alkaloids	Aporphine alkaloids	C20H23NO4	342.161	341.163	1.2598	[M+H]+	1.77075	3	0.7076	rp	475-67-2	10143	HMDB0030184	-	C09549	4062.25	4959.38	2900.25	2943.27	2923.04	2735.19	-
MW0063461	T3_positive	16-[5-Hydroxy-6-(hydroxymethyl)-3-[3,4,5-trihydroxy-6-(hydroxymethyl)oxan-2-yl]oxy-4-(3,4,5-trihydroxyoxan-2-yl)oxyoxan-2-yl]oxy-7,9,13-trimethyl-5'-methylidenespiro[5-oxapentacyclo[10.8.0.02,9.04,8.013,18]icosane-6,2'-oxane]-10-one	Steroids	Steroidal saponins	C44H68O18	902.458	884.441	5.0538	[M+NH4]+	17.5998	3	0.7074	rp	266997-32-4	85212236	HMDB0035507	-	-	414495	423116	383919	424949	419965	419641	-
MW0111776	T3_positive	1-Amino-3,3-dimethylbutan-2-one	Others	Ketone compounds	C6H13NO	138.091	115.1	3.3598	[M+Na]+	1.78525	3	0.7073	rp	82962-91-2	426628	-	-	-	3526.27	2257.37	3454.83	3539.65	3699.86	3720.47	-
MW0143147	T3_positive	4-(3,5-Diphenylcyclohexyl)phenol	Benzene and substituted derivatives	Benzene and substituted derivatives	C24H24O	329.181	328.183	1.9372	[M+H]+	1.78875	3	0.7072	rp	33330-65-3	11954023	-	-	-	10954.8	19313	14295.8	12755.2	12733.8	12451.5	-
MW0127932	T3_positive	Rubemamine	Alcohol and amines	Amines	C21H25NO5	389.203	371.173	2.1202	[M+NH4]+	1.8175	3	0.7066	rp	69444-90-2	1042026	HMDB0032226	-	-	61088.3	60484.1	59730.7	54259	54120.4	55180.9	-
MW0114122	T3_positive	crosatoside B	Flavonoids	Flavones	C20H30O11	447.186	446.179	4.1179	[M+H]+	1.8199	3	0.7065	rp	139742-28-2	131752590	HMDB0039253	-	-	45129.2	50019.2	43886.1	46705.5	46508.8	46708.4	-
Lmmn001294	T3_positive	Koaburaside	Phenolic acids	Phenolic acids	C14H20O9	355.098	332.111	2.2168	[M+Na]+	1.831	3	0.7063	rp	41653-73-0	5318820	-	-	-	11123.1	5318.29	2709.82	5846.91	6709.85	6559.76	-
MW0001995	T3_positive	2-(Benzoylamino)-4,5,6,7-tetrahydro-1-benzothiophene-3-carboxylic acid	Benzene and substituted derivatives	Benzene and substituted derivatives	C16H15NO3S	324.059	301.077	1.134	[M+Na]+	1.83975	3	0.7061	rp	52535-73-6	699462	-	-	-	12116.6	14900.8	14382.4	15708.3	15580.1	15762.5	-
MW0144449	T3_positive	Unii-0421aqv5W3	Alkaloids	Terpenoid alkaloids	C22H26N2O4	383.204	382.189	1.1315	[M+H]+	1.8565	3	0.7057	rp	3512-87-6	13491909	-	-	-	9858.62	9847.25	7900.75	7815.95	7665.38	7831.82	-
MW0158818	T3_positive	Uplandicine	Alkaloids	Alkaloids	C17H27NO7	375.22	357.179	5.4001	[M+NH4]+	1.881	3	0.7051	rp	74202-10-1	156778	-	-	C10412	10571.1	11013.4	10248.3	10509.4	10854.4	10893.1	-
MW0143986	T3_positive	7-Methylpyrido(3,4-c)psoralen	Heterocyclic compounds	Heterocyclic compounds	C15H9NO3	269.086	251.058	1.0121	[M+NH4]+	1.892	3	0.7049	rp	85878-63-3	55432	-	-	C19458	5364.59	7090.95	2282.77	3387.42	2603.21	3077.19	-
MEDL01869	T3_positive	Methylgingerol	Phenolic acids	Phenolic acids	C18H28O4	331.188	308.199	6.1286	[M+Na]+	1.89875	3	0.7047	rp	61914-52-1	-	HMDB0029852	-	-	175891	161880	182802	175331	176748	174721	-
MEDN1803	T3_positive	4-(4-(Benzo[d][1,3]dioxan-5-yl)-5-(pyridin-2-yl)-1H-imidazol-2-yl)benzamide	Benzene and substituted derivatives	Benzene and substituted derivatives	C22H16N4O3	385.128	384.122	1.2301	[M+H]+	1.89875	3	0.7047	rp	301836-41-9	4521392	-	-	-	11066.6	10659	11693	10158.7	10156.4	10213.8	-
MW0124661	T3_positive	Leucopterin	Heterocyclic compounds	Heterocyclic compounds	C6H5N5O3	196.048	195.039	0.6792	[M+H]+	1.90225	3	0.7046	rp	492-11-5	135403796	-	-	-	706.23	2039.02	2009.76	2533.01	2347.14	2221.03	-
MW0154876	T3_positive	Pancratistatin	Alkaloids	Alkaloids	C14H15NO8	343.107	325.08	0.5422	[M+NH4]+	1.9165	3	0.7043	rp	96203-70-2	441597	-	-	C08535	9645.12	11585.8	5728.98	13344.8	12988.4	12679.4	-
MW0115028	T3_positive	3,6,9,12,15-Pentaoxatricosan-1-ol	Others	Hydrocarbon derivatives	C18H38O6	389.231	350.267	5.9401	[M+K]+	17.9022	3	0.7043	rp	19327-40-3	159866	-	-	-	24793.6	26773.6	30705.6	29597.8	31564	30137.9	-
MW0108503	T3_positive	N,N-Dimethyl-L-histidine	Amino acids and derivatives	Amino acids and derivatives	C8H13N3O2	184.114	183.101	5.2595	[M+H]+	1.94175	3	0.7037	rp	24940-57-6	440274	-	-	C04259	3844.62	6861.77	3908.14	4721.59	4614.01	4472.45	-
MW0150782	T3_positive	Hexadecasphinganine	SL	SPH	C16H35NO2	296.255	273.267	5.4974	[M+Na]+	1.94875	3	0.7036	rp	28457-97-8	656816	-	-	-	5002.84	6854	13344.2	7085.72	7272.36	7037.92	-
MW0125102	T3_positive	Methyl 5-[(4-iodophenoxy)methyl]furan-2-carboxylate	Others	Lactones	C13H11IO4	358.986	357.97	0.8933	[M+H]+	1.98275	3	0.7028	rp	406470-67-5	997605	-	-	-	423.62	3737.84	1305.46	719.73	667.12	680.6	-
MW0004333	T3_positive	4-(4-nitrophenyl)-N-phenyl-1,3-thiazol-2-amine	Benzene and substituted derivatives	Benzene and substituted derivatives	C15H11N3O2S	298.062	297.057	0.5618	[M+H]+	2.0065	3	0.7023	rp	102183-91-5	677913	-	-	-	71397.1	63795.1	67541.6	67207.5	65609	66427.2	-
MW0109774	T3_positive	Suberylglycine	Amino acids and derivatives	Amino acids and derivatives	C10H17NO5	231.107	231.111	0.5618	[M+]+	6.29051	3	0.7021	rp	60317-54-6	6453952	HMDB0000953	5899	-	563846	581436	538811	597378	598118	592806	-
MEDP0053	T3_positive	L-Dopa	Amino acids and derivatives	Amino acids and derivatives	C9H11NO4	198.076	197.069	1.1117	[M+H]+	2.01975	3	0.702	rp	59-92-7	6047	HMDB0000181	42	C00355	10052.4	10211	10344.2	10445.5	10324.4	10403.1	ko00350,ko00950,ko00965,ko01100,ko01110
MW0160079	T3_positive	3-Hydroxy-2,4,5-trihydroxymethylpyridine	Alkaloids	Pyridine alkaloids	C8H11NO4	203.102	185.069	0.7764	[M+NH4]+	2.01975	3	0.702	rp	29712-70-7	101491	-	-	-	39602.4	30296.6	29804.8	32880.9	33626	33593.7	-
MW0008495	T3_positive	N-(5-Nitrothiazol-2-yl)benzamide	Benzene and substituted derivatives	Benzene and substituted derivatives	C10H7N3O3S	287.977	249.021	1.1117	[M+K]+	2.0295	3	0.7018	rp	64398-84-1	47359	-	-	-	1827.36	8649.88	5100.51	3404.47	3258.15	3199.32	-
MEDN1108	T3_positive	Levoglucosan	Others	Saccharides	C6H10O5	180.086	162.053	0.7764	[M+NH4]+	2.05875	3	0.7011	rp	498-07-7	2724705	HMDB0000640	5613	-	91883.2	101738	74800.3	99508.8	99655.6	99621.8	-
MW0106484	T3_positive	Disulfoton sulfone	Organic acids	Organic acids	C8H19O4PS3	329.007	306.018	0.5422	[M+Na]+	18.2707	3	0.7006	rp	2497-06-5	17241	-	-	-	75586.3	71506.3	68005.4	76222.1	77943	76361.1	-
MW0137916	T3_positive	Delphinidin-3-o-arabinoside	Flavonoids	Anthocyanidins	C20H19ClO11	509.015	470.062	0.8933	[M+K]+	18.273	3	0.7005	rp	171370-55-1	91810628	-	263556	-	67377.9	73911.7	57799.3	66416.6	67900.8	67236	-
MEDN0699	T3_positive	2-Phenylphenol	Phenolic acids	Phenolic acids	C12H10O	171.082	170.073	0.9145	[M+H]+	2.0875	3	0.7004	rp	90-43-7	7017	HMDB0032582	-	C02499	39740	37259.5	31958.3	30120	30967.6	27069.3	-
MW0115288	T3_positive	Acetonitrile, ((2S,3R,4S,6R)-6-(beta-D-glucopyranosyloxy)-2-hydroxy-3,4-dimethoxycyclohexylidene)-, (2Z)-	Others	Saccharides	C16H25NO9	376.154	375.153	3.374	[M+H]+	1.08498	3	0.6998	rp	51771-52-9	6437384	HMDB0030394	-	-	2830.7	5600.23	2308.72	2662.4	2752.96	2555.01	-
MEDP0456	T3_positive	Piperidine	Alkaloids	Piperidine alkaloids	C5H11N	124.038	85.0891	0.7961	[M+K]+	18.3735	3	0.6995	rp	110-89-4	8082	HMDB0034301	-	C01746	92580.5	116038	114990	110177	110564	110240	ko00960
MW0062178	T3_positive	Pristanic acid	Terpenoids	Ditepenoids	C19H38O2	175.023	298.287	0.8543	[M+H-H2O]+	3.861	3	0.6994	rp	1189-37-3	123929	HMDB0000795	5760	-	131484	126430	122259	116889	121044	117443	-
MEDP1824	T3_positive	Caftaric acid	Phenolic acids	Phenolic acids	C13H12O9	313.055	312.048	2.263	[M+H]+	2.16975	3	0.6986	rp	67879-58-7	6440397	HMDB0013680	-	-	5466.33	9409.61	7868.2	6239.07	6622.88	6668.69	-
MEDL02666	T3_positive	Icaritin	Flavonoids	Flavonols	C21H20O6	386.156	368.126	2.1571	[M+NH4]+	10.2713	3	0.6985	rp	118525-40-9	5318980	HMDB0139407	-	-	976327	966171	935259	860491	862703	866743	-
MW0003591	T3_positive	(3,5-Dimethoxyphenyl)(4-methoxyphenyl)methanone	Benzene and substituted derivatives	Benzene and substituted derivatives	C16H16O4	273.108	272.105	0.8157	[M+H]+	8.39365	3	0.6972	rp	94709-12-3	24261633	-	44854	-	9.50501e+06	1.30587e+07	9.97157e+06	10240997	9.90457e+06	1.00609e+07	-
MW0121656	T3_positive	5-Nitrobenzo[d]oxazol-2(3H)-one	Benzene and substituted derivatives	Benzene and substituted derivatives	C7H4N2O4	181.025	180.017	1.4401	[M+H]+	2.23325	3	0.6972	rp	3889-13-2	263965	-	-	-	33723	28931.3	39766.8	35506.8	35502.5	35462.5	-
MW0105369	T3_positive	6-Sulfatoxymelatonin	Amino acids and derivatives	Amino acids and derivatives	C13H16N2O6S	329.072	328.073	0.7569	[M+H]+	2.2675	3	0.6964	rp	2208-40-4	65096	HMDB0041815	-	-	5893.37	3267.5	1510.17	1260.15	1311.98	954.04	-
MEDL01731	T3_positive	Gly-Ile	Amino acids and derivatives	Amino acids and derivatives	C8H16N2O3	189.123	188.116	0.835	[M+H]+	2.26875	3	0.6964	rp	19461-38-2	88079	HMDB0028844	23851	-	46126.4	31369.5	31167.1	42587.1	43134.3	42965.4	-
MW0124506	T3_positive	Isorhynchophylline	Alkaloids	Plumerane	C22H28N2O4	402.246	384.205	1.1152	[M+NH4]+	2.26875	3	0.6964	rp	6859-01-4	3037048	-	-	C16980	13146.6	6541.82	9513.81	9299.76	9714.96	9134.62	-
MW0147478	T3_positive	Cicutoxin	Alcohol and amines	Alcohols	C17H22O2	241.154	258.162	1.3612	[M+H-H2O]+	10.2152	3	0.6959	rp	505-75-9	25265910	-	-	C08402	316454	377732	267926	286605	288082	285481	-
MW0143734	T3_positive	6-(Pentylthio)purine	Heterocyclic compounds	Heterocyclic compounds	C10H14N4S	240.133	222.094	1.1315	[M+NH4]+	2.293	3	0.6958	rp	5443-89-0	79515	-	-	-	2995.65	5801.31	1509.96	2615.26	2765.59	2561.26	-
MW0145586	T3_positive	Arginyl-glycyl-aspartic acid	Amino acids and derivatives	Amino acids and derivatives	C12H22N6O6	364.196	346.16	4.1137	[M+NH4]+	2.2935	3	0.6958	rp	99896-85-2 | 119865-10-0 | 124123-27-9	104802	-	19218	-	14602.2	13302.2	20261	18840.9	18769.3	18913.6	-
MW0154369	T3_positive	Neolinustatin	Alkaloids	Alkaloids	C17H29NO11	388.153	423.174	4.8806	[M+H-2H2O]+	1.05591	3	0.6956	rp	72229-42-6	119533	HMDB0038482	66915	C08336	29338.6	14409.6	8234.75	17865	19225.9	18223.1	-
MW0054875	T3_positive	Methyl caprylate	FA	Others	C9H18O2	627.18	158.131	4.0941	[2M+Na]+	12.7544	3	0.6956	rp	111-11-5	8091	HMDB0031291	-	-	70114.5	77566.6	68220.3	78959.7	76387	78905.4	-
MEDL01852	T3_positive	Gingerenone B	Others	Ketone compounds	C22H26O6	387.18	386.173	6.2865	[M+H]+	2.34675	3	0.6946	rp	128700-98-1	5317592	HMDB0035405	-	-	16126.2	27160.3	38790	26680.9	26921.6	26780.7	-
MEDL01811	T3_positive	Batatasin IV	Phenolic acids	Phenolic acids	C15H16O3	262.146	244.11	1.1152	[M+NH4]+	2.36125	3	0.6943	rp	60347-67-3	181271	HMDB0032641	-	C10247	28923.8	9990.68	26145.8	21620.9	19967.2	18654.4	-
MW0104487	T3_positive	2-Amino-2-methyloctanoic acid	Organic acids	Organic acids	C9H19NO2	212.091	173.142	2.8148	[M+K]+	18.9473	3	0.6939	rp	5472-93-5 | 6173-77-9	232321	-	-	-	22442.6	23321.6	23337.9	22216.6	22059.3	22212.4	-
MW0008791	T3_positive	2-(acetylsulfamoyl)benzoic Acid	Benzene and substituted derivatives	Benzene and substituted derivatives	C9H9NO5S	285.045	243.02	0.5417	[M+CH3CN+H]+	13.8917	3	0.6934	rp	849067-18-1	11425048	-	45011	-	592330	438780	229072	395661	430969	329249	-
MW0009775	T3_positive	Sudan I	Benzene and substituted derivatives	Benzene and substituted derivatives	C16H12N2O	249.107	248.095	0.7764	[M+H]+	2.40775	3	0.6933	rp	842-07-9 | 40339-35-3 | 71351-99-0	13297	-	-	C19525	58117.6	49465.5	54865.5	59149.2	59928.9	59940.3	-
MW0053495	T3_positive	Geranylcitronellol	Alcohol and amines	Alcohols	C20H36O	331.227	292.277	5.2048	[M+K]+	19.0398	3	0.693	rp	36237-66-8	5365870	HMDB0032147	-	-	35836.2	75204.4	36652.8	41434.5	40696.6	39851.2	-
MW0000543	T3_positive	(1R,6R)-6-benzylcyclohex-3-enecarboxylic acid	Benzene and substituted derivatives	Benzene and substituted derivatives	C14H16O2	239.098	216.115	2.177	[M+Na]+	2.4255	3	0.6929	rp	313673-42-6	824006	-	-	-	967.85	933.3	3740.58	2049.04	2089.97	1828.44	-
MW0163031	T3_positive	N-Trans-Sinapoyltyramine	Alkaloids	Alkaloids	C19H21NO5	361.171	343.142	0.7862	[M+NH4]+	2.43225	3	0.6927	rp	200125-11-7	25245053	-	-	-	22464.3	22525.9	8500.33	17023.3	13837.2	18026.8	-
MW0116637	T3_positive	1,3-Benzothiazole-2-carbohydrazide	Benzene and substituted derivatives	Benzene and substituted derivatives	C8H7N3OS	211.064	193.031	0.8737	[M+NH4]+	2.4565	3	0.6922	rp	28891-34-1	351419	-	-	-	20086.9	5264.03	15459.1	9784.29	9816	8093.7	-
MW0128347	T3_positive	N-Phenethylcinnamamide	Alcohol and amines	Amines	C17H17NO	252.145	251.131	1.0922	[M+H]+	2.4645	3	0.692	rp	55030-23-4	795855	-	-	-	2376.01	937.3	4000.53	1420.74	1476.56	1355.07	-
MEDP1084	T3_positive	Carnitine C12:0	Alkaloids	Alkaloids	C19H37NO4	420.187	343.272	3.4596	[M-H+2K]+	9.86437	3	0.6919	rp	25518-54-1	168381	HMDB0002250	-	-	4.45365e+06	4.80374e+06	4.43298e+06	4.75822e+06	4795395	4.75708e+06	-
MW0115433	T3_positive	Tryptophol [xylosyl-(1->6)-glucoside]	Benzene and substituted derivatives	Benzene and substituted derivatives	C21H29NO10	478.166	455.179	3.6903	[M+Na]+	2.51836	3	0.6908	rp	149817-65-2	131752948	HMDB0040825	-	-	2472.25	5170.36	3065.08	3507.63	3656.64	3286.82	-
MW0144966	T3_positive	Ajugose	Others	Saccharides	C36H62O31	1008.36	990.327	1.6375	[M+NH4]+	2.51866	3	0.6908	rp	512-72-1	441421	-	-	C08238	731.45	5388.54	3591.59	3678.29	3170.21	3547.36	-
MW0118135	T3_positive	2-[2-Hydroxy-5-[2-(methacryloyloxy)ethyl]phenyl]-2H-benzotriazole	Benzene and substituted derivatives	Benzene and substituted derivatives	C18H17N3O3	324.128	323.127	1.1234	[M+H]+	2.52125	3	0.6908	rp	96478-09-0 | 96478-13-6	726893	-	-	-	14458.7	12346	13330.8	15429.2	15407.5	15290.8	-
MEDN1520	T3_positive	Aleuritic acid	Lipids	Free fatty acids	C16H32O5	305.233	304.225	5.1005	[M+H]+	2.56425	3	0.6898	rp	6949-98-0 | 533-87-9 | 18951-77-4	10790	-	35478	-	19333.2	15834.8	12423.6	17921.5	18033.8	18682.8	-
MEDN0684	T3_positive	Methyl?beta-D-galactopyranoside	Others	Saccharides	C7H14O6	217.068	194.079	0.7569	[M+Na]+	2.59575	3	0.6891	rp	1824-94-8	94214	-	-	-	71767.9	68765.6	66596	70512.1	71478.3	71528.8	-
MW0123985	T3_positive	1-Piperazinecarboxylic acid, 4-((2,4-dinitrophenoxy)-nno-azoxy)-, ethyl ester	Others	Lactones	C13H16N6O8	385.112	384.103	2.895	[M+H]+	2.596	3	0.6891	rp	205432-12-8	9572720	-	-	-	9798.85	12028.1	10062.8	15129.4	14152.2	15133.3	-
MW0105129	T3_positive	3-phenylspiro[1,3-thiazolidine-2,3'-1H-indole]-2',4-dione	Others	Ketone compounds	C16H12N2O2S	314.099	296.062	0.5618	[M+NH4]+	2.629	3	0.6884	rp	79962-56-4	2816054	-	-	-	167664	157975	149225	171414	170632	170998	-
MW0001361	T3_positive	1,4-Bis[2-(4-hydroxyphenyl)ethylamino]anthracene-9,10-dione	Benzene and substituted derivatives	Benzene and substituted derivatives	C30H26N2O4	501.187	478.189	4.961	[M+Na]+	2.62951	3	0.6884	rp	96969-83-4	2817242	-	-	-	9175.07	7813.44	6874.03	7313.34	6203.3	7686.89	-
MEDL02205	T3_positive	Pterostilbene	Others	Stilbene	C16H16O3	295.075	256.11	1.2499	[M+K]+	2.63875	3	0.6882	rp	537-42-8 | 18259-15-9 | 441351-32-2	5281727	HMDB0130987	-	-	9560.24	4643.9	6793.99	4409.18	4136.45	4580.93	-
MW0154935	T3_positive	Patellamide A	Alcohol and amines	Amines	C35H50N8O6S2	743.348	742.33	5.0038	[M+H]+	19.5692	3	0.6879	rp	81120-73-2	157454	-	-	-	157643	164917	167868	164451	160817	164707	-
MEDP0552	T3_positive	Alantolactone	Terpenoids	Sesquiterpenoids	C15H20O2	215.138	232.146	1.7038	[M+H-H2O]+	12.8865	3	0.6875	rp	546-43-0	72724	HMDB0035906	53412	C09289	56084.8	116491	154803	112580	131984	124395	-
MADN0597	T3_positive	Asp-Val	Amino acids and derivatives	Amino acids and derivatives	C9H16N2O5	255.097	232.106	0.8157	[M+Na]+	2.69575	3	0.687	rp	13433-04-0	7009616	HMDB0028766	65138	-	364808	402091	391964	359672	356191	359807	-
MW0116176	T3_positive	[1,3]thiazolo[3,2-a]benzimidazol-3(2H)-one	Benzene and substituted derivatives	Benzene and substituted derivatives	C9H6N2OS	191.019	190.02	1.2143	[M+H]+	2.70875	3	0.6867	rp	3042-01-1	234934	-	-	-	11022.7	8726.7	5222.57	9540.17	10287.3	10326.9	-
MW0000112	T3_positive	9-Aminocamptothecin	Alkaloids	Quinoline alkaloids	C20H17N3O4	364.124	363.122	1.9769	[M+H]+	2.73475	3	0.6861	rp	91421-43-1	72402	-	-	-	10693.1	12639.4	9265.89	11867.5	12033.3	12063.8	-
MW0120236	T3_positive	1H-pyrrolo[3,2-b]pyridine	Alkaloids	Plumerane	C7H6N2	157.017	118.053	0.5619	[M+K]+	2.7455	3	0.6859	rp	272-49-1	9226	-	-	-	3327.19	5956.63	5176.46	6091.82	5970.2	5945.38	-
ZINC70455329	T3_positive	p,p-Bis(1-aziridinyl)-N-(p-tolyl)phosphinic amide	Benzene and substituted derivatives	Benzene and substituted derivatives	C11H16N3OP	238.107	237.103	2.5024	[M+H]+	2.748	3	0.6858	rp	27824-40-4	617003	-	-	-	7678.35	4245.41	4979.73	5935.91	5925.1	5863.63	-
MW0127241	T3_positive	(4-Methyl-4H-[1,2,4]triazol-3-ylsulfanyl)-acetic acid	Organic acids	Organic acids	C5H7N3O2S	174.03	173.026	0.5213	[M+H]+	2.757	3	0.6856	rp	200816-06-4	1427946	-	-	-	956.64	3539.33	994.64	862.14	344.24	858.16	-
MW0105762	T3_positive	Ascorbalamic acid	Organic acids	Organic acids	C9H13NO8	281.096	263.064	1.0038	[M+NH4]+	2.79125	3	0.6849	rp	41679-87-2	71437684	HMDB0029944	-	-	4033.33	3029.06	851.39	2838.91	3016.41	2762.72	-
mws1068	T3_positive	Kaempferol	Flavonoids	Flavonols	C15H10O6	287.055	286.048	4.0252	[M+H]+	0.101834	3	0.6847	rp	520-18-3	5280863	HMDB0005801	-	C05903	1.31066e+06	1.43531e+06	1.27265e+06	1.29109e+06	1.29497e+06	1.29501e+06	ko00941,ko00944,ko01100,ko01110
MEDL02667	T3_positive	Perlolyrine	Alkaloids	Plumerane	C16H12N2O2	287.086	264.09	1.0131	[M+Na]+	2.80575	3	0.6846	rp	29700-20-7	160179	HMDB0030327	-	C09231	17853.2	28269	18780.6	15264.6	15179.4	15791.9	-
MW0161340	T3_positive	Adefovir monophosphate	Organic acids	Organic acids	C8H13N5O7P2	392.006	353.029	2.7949	[M+K]+	19.9453	3	0.6844	rp	129556-87-2	10428128	-	-	-	15749.6	13724.7	13423.5	13190	13237.9	13370.8	-
MW0119131	T3_positive	3-methylsulfanyl-4-oxo-6,7-dihydro-5H-2-benzothiophene-1-carboxylic acid	Organic acids	Organic acids	C10H10O3S2	264.989	242.007	0.5618	[M+Na]+	2.839	3	0.6838	rp	168279-58-1	658390	-	-	-	28537.5	30167.8	24112.4	29785.4	29745.3	29891.9	-
MW0063626	T3_positive	6-[(8a-Carboxy-4,4,6a,6b,11,11,14b-heptamethyl-1,2,3,4a,5,6,7,8,9,10,12,12a,14,14a-tetradecahydropicen-3-yl)oxy]-4-[carboxy(carboxymethoxy)methoxy]-3,5-dihydroxyoxane-2-carboxylic acid	Terpenoids	Triterpene Saponin	C40H60O14	765.389	764.398	5.8117	[M+H]+	20.0252	3	0.6837	rp	182322-58-3	131751632	HMDB0034871	-	-	435978	428917	390766	424205	424318	416589	-
MW0114624	T3_positive	Indoxyl glucuronide	Alkaloids	Plumerane	C14H15NO7	310.092	309.085	1.2316	[M+H]+	2.87025	3	0.6832	rp	35804-66-1	2733785	HMDB0010319	-	-	4982.85	3112.89	6381.35	4560.87	4583.2	4638.51	-
MW0111608	T3_positive	1-(2-Methoxyethoxy)-2-methyl-2-propanol	Alcohol and amines	Alcohols	C7H16O3	171.101	148.11	5.5007	[M+Na]+	20.1387	3	0.6827	rp	211321-90-3	3485713	-	-	-	27141.8	22492.7	28803	28070.2	27689.4	27734.2	-
MW0049061	T3_positive	CryptoMeridiol 11-rhaMnoside	Terpenoids	Sesquiterpenoids	C21H38O6	387.274	386.267	5.438	[M+H]+	2.90225	3	0.6825	rp	349112-30-7	11731806	HMDB0038018	-	-	12953.6	10919.5	9353.33	10443.9	10437.5	9996.8	-
MW0146370	T3_positive	Asp-Trp	Amino acids and derivatives	Amino acids and derivatives	C15H17N3O5	337.153	319.117	2.2103	[M+NH4]+	2.948	3	0.6815	rp	71835-79-5	7020001	HMDB0028764	65038	-	16635.6	20856.6	23596.7	16712.9	17051.6	16314.2	-
MW0118562	T3_positive	2-Heptylbenzothiazole	Benzene and substituted derivatives	Benzene and substituted derivatives	C14H19NS	234.133	233.124	2.9752	[M+H]+	2.949	3	0.6815	rp	69938-51-8	57240436	HMDB0040033	-	-	16210.4	17035.1	16081.7	17616.1	17498.5	17599	-
MW0005400	T3_positive	(5E)-5-(3-hydroxybenzylidene)-2-mercapto-1,3-thiazol-4(5H)-one	Phenolic acids	Phenolic acids	C10H7NO2S2	255.019	236.992	0.5422	[M+NH4]+	2.95025	3	0.6814	rp	37530-35-1	1379668	-	-	-	11410.7	10249.8	10885.8	7920.54	7468.62	7566.03	-
MEDP0526	T3_positive	6-Dimethylaminopurine	Nucleotides and derivatives	Nucleotides and derivatives	C7H9N5	186.078	163.086	2.117	[M+Na]+	3.01175	3	0.6801	rp	938-55-6	3134	HMDB0000473	5460	-	10148.2	15209.4	16650.1	4924.18	6230.75	5686.3	-
MW0001692	T3_positive	N-Phenyl-N'-(2-pyridinyl)urea	Benzene and substituted derivatives	Benzene and substituted derivatives	C12H11N3O	444.223	213.09	4.4873	[2M+NH4]+	19.2023	3	0.6801	rp	2327-17-5	221427	-	96340	-	78977.6	78736.2	70538.5	86718.1	85658.4	85605.1	-
MW0156419	T3_positive	Robinetinidol-(4alpha->8)-catechin-(6->4alpha)-robinetinidol	Flavonoids	Flavones	C45H38O18	867.212	866.206	2.0568	[M+H]+	1.46809	3	0.6797	rp	85820-29-7	442689	-	-	-	69803.4	61964.2	70949	65314.8	65364.2	65547.3	-
MW0143396	T3_positive	4-Methylburimamide	Alcohol and amines	Amines	C10H18N4S	249.108	226.125	1.0341	[M+Na]+	3.04325	3	0.6794	rp	51264-00-7	3084972	-	-	C11801	19046.2	20630.8	18896.5	19173.8	19383.5	19133.8	-
MEDL02179	T3_positive	Coumarin	Lignans and Coumarins	Coumarins	C9H6O2	169.034	146.037	0.5422	[M+Na]+	3.05125	3	0.6793	rp	91-64-5	323	HMDB0001218	3525	C05851	14232.7	13791.5	12708.4	16267.2	16027	15491.5	ko00999,ko01110
MW0154347	T3_positive	Neamine	Alcohol and amines	Amines	C12H26N4O6	340.212	322.185	5.0072	[M+NH4]+	3.08675	3	0.6785	rp	3947-65-7	72392	-	-	C01441	12497.5	13479.7	12393.2	12057.4	11700	12007.2	ko00524,ko01110
MW0142206	T3_positive	Dromostanolone tetrahydropyranyl ether	Others	Ketone compounds	C25H40O3	411.283	388.298	4.8806	[M+Na]+	3.13675	3	0.6774	rp	983-56-2	255705	-	-	-	1682.03	2073.98	1049.19	2345.29	2670.15	2016.77	-
MW0162863	T3_positive	3-(Imidazol-4-yl)-2-oxopropyl phosphate(2-)	Organic acids	Organic acids	C6H7N2O5P-2	240.994	218.009	1.0121	[M+Na]+	3.146	3	0.6772	rp	99979-59-6	25244516	-	-	-	2805.51	2015.92	729.64	920.91	1161.58	1094.59	-
MW0154334	T3_positive	N-Cyclopropylammelide	Heterocyclic compounds	Heterocyclic compounds	C6H8N4O2	191.058	168.065	0.5422	[M+Na]+	3.18625	3	0.6764	rp	92510-61-7	592814	-	-	C14149	5660.77	4996.2	5939.64	6700.03	7109.91	7181.48	-
MW0110661	T3_positive	2-(Diphenylamino)benzoic acid	Organic acids	Organic acids	C19H15NO2	307.145	289.11	2.2568	[M+NH4]+	3.197	3	0.6761	rp	17626-44-7	231296	-	-	-	8416.77	3207.47	2830.39	2458.55	2351.36	2474.13	-
MW0107288	T3_positive	His-Asn	Amino acids and derivatives	Amino acids and derivatives	C10H15N5O4	234.097	269.112	0.8157	[M+H-2H2O]+	3.71343	3	0.6759	rp	158691-82-8	9900076	HMDB0028880	23705	-	294282	281480	300027	285200	286921	286842	-
MW0127564	T3_positive	S-Methylisothiourea hemisulfate	Alcohol and amines	Amines	C4H14N4O4S3	301.007	278.018	0.5618	[M+Na]+	3.20725	3	0.6759	rp	867-44-7	13347	-	64870	-	6044.04	2070.89	5686.23	4687.42	4585.95	4675.08	-
MW0117863	T3_positive	Furo[3,4-b]pyridine-5,7-dione	Alkaloids	Pyridine alkaloids	C7H3NO3	167.051	149.011	0.552	[M+NH4]+	3.2325	3	0.6754	rp	699-98-9	69688	-	-	-	8093.78	11866.5	8561.56	6286.95	6290.18	6169.92	-
MEDN0576	T3_positive	1,2,3-Trihydroxybenzene	Phenolic acids	Phenolic acids	C6H6O3	127.038	126.032	0.7764	[M+H]+	3.26475	3	0.6747	rp	87-66-1	1057	HMDB0013674	-	C01108	48479.5	58422.3	48207	47974.1	47870.9	46224	-
MEDP2269	T3_positive	Arachidonic-p-nitroaniline	Benzene and substituted derivatives	Benzene and substituted derivatives	C26H36N2O3	425.275	424.273	3.6144	[M+H]+	3.31578	3	0.6736	rp	119520-58-0	35020716	-	-	-	4367.38	2458.64	3322.19	4316.11	4042.3	4130.24	-
MW0118276	T3_positive	2-Amino-6-mercaptopyridine-3,5-dicarbonitrile	Alkaloids	Pyridine alkaloids	C7H4N4S	199	176.016	0.0985	[M+Na]+	3.333	3	0.6732	rp	111971-56-3 | 139438-26-9	683189	-	-	-	2278.34	2258.37	2053.71	4097.58	3560.22	4197.08	-
MW0000324	T3_positive	Lupinine	Alkaloids	Alkaloids	C10H19NO	170.154	169.147	6.1286	[M+H]+	3.33925	3	0.6731	rp	486-70-4 | 10248-30-3	91461	-	43880	-	533.01	1986.87	841.4	1387.7	1291.31	1163.97	-
MW0118039	T3_positive	2,6-Dimethyl-3-(morpholin-4-ylmethyl)quinolin-4-ol	Others	Ketone compounds	C16H20N2O2	273.168	272.152	4.6003	[M+H]+	21.305	3	0.6723	rp	385394-26-3	728826	-	-	-	16447.2	21746.9	16867	27694.7	27533.1	27682.6	-
MW0126701	T3_positive	Tert-butyl 4-(methylsulfonyl)piperazine-1-carboxylate	Others	Lactones	C10H20N2O4S	265.115	264.114	0.7867	[M+H]+	3.44475	3	0.6709	rp	164331-38-8	4496004	-	-	-	12559.5	4382.36	3472.04	6496.44	7395.37	6902.46	-
MW0132995	T3_positive	3-amino-1-phenyl-1H-benzo[f]chromene-2-carbonitrile	Benzene and substituted derivatives	Benzene and substituted derivatives	C20H14N2O	299.123	298.111	2.922	[M+H]+	3.46725	3	0.6704	rp	111861-46-2	2837621	-	-	-	12253.2	12387.1	11954.4	11772.9	11697.8	11725.2	-
MEDL02680	T3_positive	Lyciumin D	Alkaloids	Plumerane	C45H57N9O11	900.444	899.418	4.961	[M+H]+	22.5572	3	0.6702	rp	150415-40-0	85125202	HMDB0040695	-	-	911432	903335	842125	907136	889420	887100	-
MW0055275	T3_positive	[[(1S,2S,5R)-5-methyl-2-propan-2-ylcyclohexyl]-phenylphosphoryl]benzene	Terpenoids	Terpene	C22H29OP	363.181	340.196	1.1117	[M+Na]+	3.4935	3	0.6699	rp	43077-30-1	21678144	-	-	-	14975.2	20501.8	15344.2	14897.3	15632.7	16793.2	-
MEDN0420	T3_positive	Acetylglycine	Amino acids and derivatives	Amino acids and derivatives	C4H7NO3	118.049	117.043	0.7764	[M+H]+	3.51725	3	0.6694	rp	543-24-8	10972	HMDB0000532	5517	-	10692.6	3036.89	7613.83	7522.64	7307.55	6963.87	-
MW0110643	T3_positive	2-Furan-2-yl-ethylamine	Alcohol and amines	Amines	C6H9NO	129.101	111.068	0.787	[M+NH4]+	3.53475	3	0.669	rp	1121-46-6	1132863	-	-	-	35508.9	32871.6	45731.4	21545.4	22367.9	21994.5	-
MW0104886	T3_positive	3-(Cystein-S-yl)paracetamol	Benzene and substituted derivatives	Benzene and substituted derivatives	C11H14N2O4S	293.063	270.067	0.9923	[M+Na]+	3.56925	3	0.6683	rp	53446-10-9	171264	HMDB0240217	-	-	32413.7	23350.4	27940.2	21769.3	22402.9	21892.2	-
MEDN0834	T3_positive	O-Succinyl-L-Homoserine	Amino acids and derivatives	Amino acids and derivatives	C8H13NO6	202.07	219.074	0.7764	[M+H-H2O]+	1.06209	3	0.6675	rp	1492-23-5	439406	HMDB0255868	-	C01118	121115	116715	96699.8	112746	113077	111976	ko00270,ko00920,ko01100,ko01110,ko01230
MEDP1616	T3_positive	Pro-ala	Amino acids and derivatives	Amino acids and derivatives	C8H14N2O3	187.107	186.1	2.1571	[M+H]+	3.606	3	0.6675	rp	6422-36-2	6347578	-	-	-	6054.72	12415.5	4297.29	6957.17	7088.79	6892.24	-
MW0009222	T3_positive	Benzoyl L-arginine methyl ester	Benzene and substituted derivatives	Benzene and substituted derivatives	C14H20N4O3	293.164	292.154	2.3766	[M+H]+	3.6485	3	0.6666	rp	967-88-4	150869	-	-	-	2789.36	2141.91	865.36	1663.19	1726.05	1675.43	-
MW0106978	T3_positive	Glutamylproline	Amino acids and derivatives	Amino acids and derivatives	C10H16N2O5	245.112	244.106	1.0955	[M+H]+	1.17024	3	0.6657	rp	41745-47-5	11218768	HMDB0028827	-	-	18234.9	30702.3	23336.5	20076.4	19418.4	19308.8	-
MW0119988	T3_positive	Tert-butyl piperidin-4-ylcarbamate	Heterocyclic compounds	Heterocyclic compounds	C10H20N2O2	201.163	200.153	5.3803	[M+H]+	3.695	3	0.6657	rp	73874-95-0	723833	-	-	-	55748.6	58479.1	47609.6	52723.3	52178.9	52979	-
MW0156495	T3_positive	Saikosaponin BK1	Terpenoids	Triterpene Saponin	C48H78O17	944.558	926.524	6.4153	[M+NH4]+	1.4405	3	0.6654	rp	110352-77-7	441945	-	-	C08976	146232	138084	43933.3	130231	128147	128315	-
MW0160420	T3_positive	D-Ribofuranose, 1,5-bis(dihydrogen phosphate)	Organic acids	Organic acids	C5H12O11P2	310.999	309.986	0.5422	[M+H]+	3.7135	3	0.6653	rp	14689-84-0	3036640	-	-	-	2955.86	3792.07	2118.74	1647.65	1704.31	1364.6	-
MW0010025	T3_positive	Valdecoxib	Benzene and substituted derivatives	Benzene and substituted derivatives	C16H14N2O3S	315.088	314.072	4.1434	[M+H]+	3.71725	3	0.6652	rp	181695-72-7	119607	HMDB0005033	-	-	7849.98	7879.97	6995.87	6772.11	6765.78	6660.78	-
MW0124793	T3_positive	Meropenem	Organic acids	Organic acids	C17H25N3O5S	406.146	383.151	0.778	[M+Na]+	3.72925	3	0.6649	rp	119478-56-7	441130	HMDB0014898	-	-	17152	15383.1	16105	15444.4	15264.1	15590.2	-
MW0161314	T3_positive	1-Amino-3-[4-(2-methoxyethyl)phenoxy]propan-2-ol	Phenolic acids	Phenolic acids	C12H19NO3	248.122	225.137	0.7569	[M+Na]+	3.766	3	0.6642	rp	74027-60-4	10105079	-	-	-	9249.75	8758.23	4558.95	8120.1	7906.58	8140.77	-
MW0054354	T3_positive	Limonexic acid	Organic acids	Organic acids	C26H30O10	525.172	502.184	0.7764	[M+Na]+	3.77831	3	0.6639	rp	99026-99-0	5321283	HMDB0036075	-	-	4230.19	443.07	312.34	1304.35	1271.45	1261.31	-
MW0011543	T3_positive	E-Guggulsterone	Others	Ketone compounds	C21H28O2	330.238	312.209	3.3072	[M+NH4]+	22.3255	3	0.6637	rp	39025-24-6 | 95975-55-6	6439929	-	45326	-	35619	62445.3	61975.3	49904	52069.3	51220.5	-
pme3504	T3_positive	Ononin	Flavonoids	Isoflavones	C22H22O9	899.203	430.126	2.3167	[2M+K]+	18.8338	3	0.6636	rp	486-62-4	442813	HMDB0033987	64295	C10509	167454	172595	93097.4	127016	126349	118465	ko00943
MW0103752	T3_positive	3-nitro-5,6-diphenyl-1H-pyrazin-2-one	Heterocyclic compounds	Heterocyclic compounds	C16H11N3O3	311.128	293.08	4.2899	[M+NH4]+	22.3967	3	0.6632	rp	25468-58-0	248050	-	-	-	24848.7	29455.1	26069.3	25662.3	26218.8	26191.9	-
MW0142720	T3_positive	3,5-Dinitro-L-tyrosine	Amino acids and derivatives	Amino acids and derivatives	C9H9N3O7	272.04	271.044	2.8419	[M+H]+	22.6242	3	0.6613	rp	17360-11-1	439948	-	-	C03225	20068.6	18668.8	18490.1	17854.6	17883.9	17954.3	-
MEDL02027	T3_positive	Ferulic acid	Phenolic acids	Phenolic acids	C10H10O4	195.065	194.058	3.4003	[M+H]+	1.07307	3	0.6599	rp	537-98-4	445858	HMDB0000954	4156	C01494	55761.4	83224.2	49139.9	43675.4	45213.2	43939.2	ko00940,ko00996,ko01100,ko01110
MW0141161	T3_positive	1,3-Dinitropyrene	Benzene and substituted derivatives	Benzene and substituted derivatives	C16H8N2O4	315.033	292.048	0.7576	[M+Na]+	3.983	3	0.6597	rp	75321-20-9	53230	-	-	C19408	5677.98	3708.07	7836.66	5141.02	5351.46	5418.94	-
MW0006075	T3_positive	Arformoterol	Benzene and substituted derivatives	Benzene and substituted derivatives	C19H24N2O4	383.143	344.174	1.9372	[M+K]+	4.0185	3	0.659	rp	67346-49-0	3083544	HMDB0015399	-	-	1589.37	2653.13	5756.83	3932.18	3807.72	3969.7	-
MW0160421	T3_positive	6-Thioguanosine 5'-triphosphate	Nucleotides and derivatives	Nucleotides and derivatives	C10H16N5O13P3S	539.985	538.968	0.8843	[M+H]+	4.04939	3	0.6584	rp	17670-19-8	3036888	-	-	-	11805.8	1344.15	4967.36	9079.87	9775.13	9990.27	-
MEDP0653	T3_positive	2-Propenoic acid, 3-phenyl-, phenylmethyl ester	Benzene and substituted derivatives	Benzene and substituted derivatives	C16H14O2	277.055	238.099	0.5422	[M+K]+	4.0505	3	0.6583	rp	103-41-3 | 8014-16-2	7652	HMDB0040286	-	-	79728.3	79040.8	77925.4	82176.8	82048.2	81490	-
MW0138479	T3_positive	Isoginkgetin	Flavonoids	Biflavones	C32H22O10	581.15	566.121	3.591	[M+H]+	9.19648	3	0.6582	rp	548-19-6	5318569	HMDB0033937	-	-	588136	951029	477202	526320	526105	524390	-
MW0006359	T3_positive	Bifonazole	Benzene and substituted derivatives	Benzene and substituted derivatives	C22H18N2	334.14	310.147	2.2368	[M+Na]+	14.7435	3	0.6579	rp	60628-96-8	2378	HMDB0015583	-	-	12118.5	9444.99	24502.7	6879.54	6492.2	5586.54	-
MW0125477	T3_positive	N-(quinolin-8-yl)thiophene-2-sulfonamide	Alcohol and amines	Amines	C13H10N2O2S2	313.017	290.018	0.9725	[M+Na]+	4.0775	3	0.6578	rp	270584-99-1	830459	-	-	-	2336.51	3614.15	2446.78	2442.63	1874.72	2382.24	-
MW0125942	T3_positive	Ocinaplon	Heterocyclic compounds	Heterocyclic compounds	C17H11N5O	302.104	301.096	0.7764	[M+H]+	4.1	3	0.6573	rp	96604-21-6	216456	-	-	-	9973.65	7716.72	17825	4204.19	4085.79	4399.57	-
MEDL02660	T3_positive	Jujuboside B1	Terpenoids	Triterpene Saponin	C52H84O21	1108.59	1044.55	5.3803	[M+CH3CN+Na]+	19.8047	3	0.6572	rp	55466-05-2	73156987	HMDB0035745	-	-	282323	278348	207150	261353	260784	258725	-
MW0117181	T3_positive	1-Methylbenzoimidazol-5-amine	Benzene and substituted derivatives	Benzene and substituted derivatives	C8H9N3	170.066	147.08	0.5422	[M+Na]+	4.11825	3	0.657	rp	10394-38-4	315499	-	-	-	7996.1	8061.01	9292.51	5708.54	6139.03	6225.18	-
MW0145031	T3_positive	Aminopentol	Alcohol and amines	Alcohols	C22H47NO5	423.362	405.345	5.6264	[M+NH4]+	23.2494	3	0.6564	rp	145040-09-1	21119850	-	-	C19805	116714	129891	134802	133296	143794	142176	-
MW0110277	T3_positive	Kyotorphin	Amino acids and derivatives	Amino acids and derivatives	C15H23N5O4	302.16	337.175	4.1772	[M+H-2H2O]+	3.87108	3	0.6562	rp	70904-56-2	123804	HMDB0005768	-	C02993	558071	581609	490918	567247	567090	563289	-
MW0002726	T3_positive	2-amino-N-phenyl-4,5,6,7-tetrahydro-1-benzothiophene-3-carboxamide	Benzene and substituted derivatives	Benzene and substituted derivatives	C15H16N2OS	290.134	272.098	0.7961	[M+NH4]+	4.16525	3	0.656	rp	60598-68-7	958677	-	-	C91141	21321.1	16946.5	19591.2	20792.4	20520.4	19149.2	-
MW0146391	T3_positive	Astrasieversianin XVI	Steroids	Steroid	C47H78O18	913.515	930.519	4.961	[M+H-H2O]+	0.990726	3	0.6559	rp	101843-82-7	441906	-	-	C08925	268522	167291	157006	190391	194162	204940	-
MW0004006	T3_positive	1-Naphthalenesulfonic acid, 3-hydroxy-	Benzene and substituted derivatives	Benzene and substituted derivatives	C10H8O4S	247.003	224.014	8.7434	[M+Na]+	4.17625	3	0.6558	rp	6357-85-3	80673	-	-	-	3498.9	3223.36	3412.79	4110.86	4135.26	4134.69	-
MW0061625	T3_positive	CID 431000	Steroids	Steroid	C28H30O9	595.154	510.189	3.3675	[M+K+HCOOH]+	14.8064	3	0.6554	rp	23133-56-4	431000	HMDB0030128	-	-	20515.8	14817	20589.5	25192.5	23396.8	24936.5	-
MW0118558	T3_positive	2-heptylquinolin-4(1H)-one	Others	Ketone compounds	C16H21NO	244.165	243.162	0.7371	[M+H]+	4.214	3	0.655	rp	40522-46-1 | 2503-80-2	164974	-	-	C20643	6666.64	4817.12	5331.56	5449.97	5751	5507.63	ko01110
MW0118788	T3_positive	Purine, 6-(o-nitrobenzylthio)-	Benzene and substituted derivatives	Benzene and substituted derivatives	C12H9N5O2S	305.078	287.048	0.5422	[M+NH4]+	4.23825	3	0.6545	rp	5069-63-6	95844	-	-	-	9335.4	5257.59	5820.95	1538.14	1712.19	1047.34	-
MW0168098	T3_positive	6-O-(6-deoxy-alpha-L-mannopyranosyl)-beta-D-glucopyranose	Others	Saccharides	C12H22O10	365.088	326.121	0.7477	[M+K]+	4.25725	3	0.6541	rp	26184-96-3	441429	-	-	C08247	58932.6	26438.6	65438	26797.1	9500.64	25672.5	-
MW0012759	T3_positive	1-Acetyl-3,27-dihydroxywitha-5,24-dienolide 3-glucoside	Terpenoids	Terpene	C36H54O11	680.385	662.367	6.0691	[M+NH4]+	23.5718	3	0.6539	rp	227179-08-0	85228887	HMDB0033729	-	-	653920	700413	517334	624520	623350	617531	-
MW0147663	T3_positive	Clematichinenoside A	Terpenoids	Triterpene Saponin	C52H84O20	1046.59	1028.56	6.2652	[M+NH4]+	4.28171	3	0.6536	rp	165245-11-4	71448941	-	-	C17804	10528.2	15322.7	1818.58	8422.07	8424.25	8350.71	-
MW0150461	T3_positive	Gly-Pro-Asn	Amino acids and derivatives	Amino acids and derivatives	C11H18N4O5	287.133	286.128	0.5422	[M+H]+	4.2995	3	0.6533	rp	401570-00-1	71362314	-	21108	-	9863.01	8992.96	9132.13	10798.1	10505.6	10810.7	-
MW0011359	T3_positive	(1S)-(+)-(10-Camphorsulfonyl)oxaziridine	Benzene and substituted derivatives	Benzene and substituted derivatives	C10H15NO3S	247.121	229.077	0.5422	[M+NH4]+	4.33975	3	0.6525	rp	104322-63-6 | 153221-24-0	7128360	-	-	-	31941.3	43026.1	44647.6	40641.8	40456.9	39227.4	-
MW0006740	T3_positive	Norcyclobenzaprine	Benzene and substituted derivatives	Benzene and substituted derivatives	C19H19N	284.133	261.152	1.1946	[M+Na]+	4.37425	3	0.6518	rp	303-50-4	9918	HMDB0060948	-	-	21856.5	24552	24983	22480.8	22141.2	22469.5	-
MW0156582	T3_positive	Scymnol	Steroids	Steroid	C27H48O6	469.351	468.345	5.9103	[M+H]+	4.46147	3	0.65	rp	6785-34-8	165531	-	-	-	8029.54	9414.36	4065.94	6964.71	6931.51	6800.65	-
MW0144460	T3_positive	Ala-Ala-Phe	Amino acids and derivatives	Amino acids and derivatives	C15H21N3O4	330.138	307.153	0.7961	[M+Na]+	4.48425	3	0.6496	rp	26698-64-6	11722740	-	15974	-	39836.5	28896.4	25663.5	35645.2	36055.7	36932.7	-
MW0123019	T3_positive	Bamnidazole	Heterocyclic compounds	Heterocyclic compounds	C7H10N4O4	215.076	214.07	0.5618	[M+H]+	4.48775	3	0.6495	rp	31478-45-2	71407	-	-	-	33183.1	26448.7	30227.8	34584.4	35202.9	35133.1	-
MW0123287	T3_positive	Cercosporamide	Alcohol and amines	Amines	C16H13NO7	370.028	331.069	0.7764	[M+K]+	4.49525	3	0.6494	rp	131436-22-1	131379	-	-	-	411.19	471.19	2561.59	898.96	745.66	974.17	-
MW0139917	T3_positive	Vescalagin	Tannins	Tannin	C41H26O26	957.027	934.071	0.5423	[M+Na]+	4.52997	3	0.6487	rp	36001-47-5	168165	HMDB0030602	-	-	3470.23	594.62	5482.08	5203.22	5343.08	5478.91	-
MW0104941	T3_positive	3-[(Tert-butoxy)carbonyl]-1,3-thiazolidine-4-carboxylic acid	Organic acids	Organic acids	C9H15NO4S	256.058	233.072	0.5422	[M+Na]+	4.55325	3	0.6482	rp	76587-66-1	5147014	-	-	-	4552.21	3243	2605.48	5072.1	5187.26	5048.78	-
MW0138241	T3_positive	Sophoricoside	Flavonoids	Isoflavones	C21H20O10	479.118	432.106	4.5208	[M+HCOO+2H]+	1.75718	3	0.6475	rp	152-95-4	5321398	HMDB0003217	47680	-	185235	148769	160829	152075	153112	152492	-
FDATN00937	T3_positive	Vidarabine monohydrate	Nucleotides and derivatives	Nucleotides and derivatives	C10H15N5O5	573.144	285.107	1.6178	[2M+K]+	22.779	3	0.6467	rp	24356-66-9	32326	HMDB0014340	-	C07195	56714.9	64150	49457.6	52548.9	53458.8	53474.8	-
MW0169766	T3_positive	Resorcinol sulfoxide	Benzene and substituted derivatives	Benzene and substituted derivatives	C12H10O5S	267.037	266.025	0.5618	[M+H]+	4.7355	3	0.6446	rp	62845-75-4	5044578	-	4087	-	240318	199013	233824	198027	197098	194163	-
MW0146535	T3_positive	Baloxine	Alkaloids	Alkaloids	C21H24N2O4	754.385	368.174	4.7623	[2M+NH4]+	5.94621	3	0.6435	rp	38225-09-1	441991	-	-	C09045	203606	220635	194888	220346	218241	216655	-
MW0105376	T3_positive	7-Aminodesacetoxycephalosporanic acid	Organic acids	Organic acids	C8H10N2O3S	256.082	214.041	0.7961	[M+CH3CN+H]+	16.2773	3	0.643	rp	22252-43-3 | 70287-30-8	33498	-	85209	-	306484	309314	320652	306715	305275	306438	-
MW0118965	T3_positive	3-(2-aminoethyl)-2-methyl-1H-indole-5-carbonitrile	Alkaloids	Plumerane	C12H13N3	238.074	199.111	0.7569	[M+K]+	4.86875	3	0.642	rp	74885-64-6	1381964	-	-	-	10961.7	12864.2	82105.8	55720.6	55681.7	55133.5	-
MW0168432	T3_positive	1,2-bis(heptanoylthio) Glycerophosphocholine	GP	PC	C22H44NO6PS2	536.232	513.235	3.1556	[M+Na]+	19.7916	3	0.6417	rp	89019-63-6	57369907	-	63009	-	74992.7	87505.6	70680.5	83313.2	82915.3	82773.1	-
MW0139746	T3_positive	Spinosin	Flavonoids	Flavones	C28H32O15	655.187	608.174	4.5429	[M+HCOO+2H]+	0.752394	3	0.6417	rp	72063-39-9	155692	-	-	C17834	765863	701747	751599	720345	719656	720195	-
MW0166356	T3_positive	[(10S,12S,13E,14R,16S,18R)-13-ethylidene-14-hydroxy-8,15-diazahexacyclo[14.2.1.01,9.02,7.010,15.012,17]nonadeca-2,4,6,8-tetraen-18-yl] acetate	Alkaloids	Alkaloids	C21H22N2O3	373.152	350.163	0.5618	[M+Na]+	4.89325	3	0.6415	rp	6880-50-8	91820485	-	-	-	2313.74	4472.48	22561.8	793.75	1253.68	1168.21	-
MW0123865	T3_positive	1-(1-Pentyl-1H-indol-3-yl)-2-phenylethanone	Others	Ketone compounds	C21H23NO	328.159	305.178	1.6643	[M+Na]+	4.911	3	0.6411	rp	864445-37-4	44397502	-	-	-	2063.27	3945.49	4844.74	3468.95	3287.66	3227.88	-
MW0143161	T3_positive	4'-(DIMETHYLAMINO)AZOXYBENZENE N-OXIDE	Benzene and substituted derivatives	Benzene and substituted derivatives	C14H15N3O2	515.224	257.116	1.7748	[2M+H]+	9.85611	3	0.6409	rp	13921-67-0	349656688	-	24046	-	113054	126405	122356	115605	116418	115380	-
MW0128022	T3_positive	(S)-2-Hydrazino-3-(4-hydroxy-3-methoxyphenyl)-2-methylpropionic acid	Organic acids	Organic acids	C11H16N2O4	258.144	240.111	0.7569	[M+NH4]+	4.98225	3	0.6397	rp	84488-77-7	10198647	HMDB0142637	-	-	22077.8	18701.5	14591.5	17925	18510.3	17999	-
MW0116539	T3_positive	1,2-Benzisothiazol-3-amine 1,1-dioxide	Benzene and substituted derivatives	Benzene and substituted derivatives	C7H6N2O2S	183.02	182.015	2.5227	[M+H]+	4.9955	3	0.6395	rp	7668-28-2	64786	-	-	-	2238.78	2899.46	3382.57	2839.62	2916.9	2830.12	-
MW0001719	T3_positive	1-Trityl-1H-imidazole	Benzene and substituted derivatives	Benzene and substituted derivatives	C22H18N2	333.139	310.147	0.7569	[M+Na]+	5.0035	3	0.6393	rp	15469-97-3	618231	-	-	-	2868.77	14437.5	17321.7	12427.8	12793.6	11949.8	-
MEDL01956	T3_positive	Cajanol	Flavonoids	Isoflavones	C17H16O6	355.072	316.095	0.8059	[M+K]+	25.7793	3	0.6378	rp	61020-70-0	442670	HMDB0033924	-	C10204	29330.6	12005.6	34028.8	14852.8	14278.8	11971.4	-
MW0155474	T3_positive	Phenisopham	Benzene and substituted derivatives	Benzene and substituted derivatives	C19H22N2O4	360.187	342.158	1.6246	[M+NH4]+	5.10675	3	0.6373	rp	57375-63-0	94578	-	-	C19061	11846.8	15546.7	14150.2	11398.1	11595.2	11729	-
MW0016972	T3_positive	Cellobiotol	Steroids	Steroid	C12H24O11	345.13	344.132	2.6349	[M+H]+	21.9604	3	0.637	rp	535-94-4	160514	-	44376	-	73483.8	105492	68106.7	69793.2	70355.2	70139.9	-
MW0111676	T3_positive	Hexane, 1,1'-[ethylidenebis(oxy)]bis-	Others	Hydrocarbon derivatives	C14H30O2	269.193	230.225	6.8679	[M+K]+	26.0492	3	0.6359	rp	5405-58-3	21503	HMDB0038678	-	-	496.59	1444.83	22127.7	13233.2	12243.1	13352.1	-
MW0014166	T3_positive	3-Methyl-5-pentyl-2-furanundecanoic acid	Organic acids	Organic acids	C21H36O3	359.24	336.266	1.1141	[M+Na]+	26.113	3	0.6355	rp	57818-37-8	11056824	HMDB0031005	-	-	20524.3	23687.3	18483.9	19388.2	19599.2	19590.8	-
MW0155014	T3_positive	Perazine	Heterocyclic compounds	Heterocyclic compounds	C20H25N3S	362.159	339.177	0.7969	[M+Na]+	5.2035	3	0.6355	rp	84-97-9	4744	-	-	C16903	1431.92	4543.06	8916.64	9292.55	6390.91	8632.41	-
MW0116573	T3_positive	1,2,4,5-Tetraazaspiro[5.5]undecane-3-thione	Others	Ketone compounds	C7H14N4S	204.123	186.094	0.8157	[M+NH4]+	5.207	3	0.6354	rp	18801-59-7	959250	-	-	-	10324.6	10292.7	13422.7	6936.8	7386.31	7616.19	-
MEDL02240	T3_positive	Rhein	Quinones	Anthraquinone	C15H8O6	302.063	284.032	0.5521	[M+NH4]+	5.22025	3	0.6351	rp	478-43-3	10168	HMDB0032876	-	C10401	14258.6	17554.6	14216.9	19882.2	19869.8	20120	-
pme0321	T3_positive	Kaempferol-7-rhamnoside	Flavonoids	Flavonols	C21H20O10	865.197	432.106	3.6305	[2M+H]+	24.5626	3	0.6345	rp	20196-89-8	25079965	-	-	-	62521.2	62113.8	70342.6	63268.3	63273.6	63578.8	-
MW0114812	T3_positive	Matromycin	Others	Lactones	C35H61NO12	726.389	687.419	4.8201	[M+K]+	5.27084	3	0.6342	rp	3922-90-5	72493	-	44103	C01946	93655.3	85991.9	92254.9	103870	104133	101048	ko01100,ko01110,ko02010
MW0004291	T3_positive	4-m-Tolyl-2H-pyrido(4,3-E)(1,2,4)thiadiazin-3(4H)-one 1,1-dioxide	Benzene and substituted derivatives	Benzene and substituted derivatives	C13H11N3O3S	312.043	289.052	0.5422	[M+Na]+	5.28	3	0.634	rp	72810-61-8	29984242	-	-	-	1755.67	7759.3	8133.79	4669.86	4533.63	4109.82	-
MW0011376	T3_positive	cucurbitacin I 2-O-beta-D-glucopyranoside	Terpenoids	Terpene	C36H52O12	677.333	676.346	5.3985	[M+H]+	26.433	3	0.6333	rp	29803-94-9	6441519	-	-	-	108963	116471	112279	116700	117051	116729	-
MEDL02238	T3_positive	Capsaicin	Alkaloids	Phenolamine	C18H27NO3	390.176	305.199	3.1585	[M+K+HCOOH]+	22.7976	3	0.6327	rp	404-86-4	1548943	HMDB0002227	-	C06866	311328	324071	316433	338574	341758	336888	ko00996,ko01100,ko01110
MW0012303	T3_positive	9-Dihydro-13-acetylbaccatin III	Terpenoids	Ditepenoids	C33H42O12	631.275	630.268	5.1925	[M+H]+	5.35167	3	0.6326	rp	142203-65-4	3083352	-	73546	-	3668.7	1626.76	2454.57	4358.8	4539.39	3658.53	-
MW0000220	T3_positive	Dehydroxymethylflazine	Alkaloids	Alkaloids	C16H10N2O3	279.075	278.069	8.8807	[M+H]+	5.3555	3	0.6325	rp	76135-36-9	5488120	HMDB0041200	-	-	57411.1	42988.3	39354.2	31465	34035.5	33078.9	-
MW0154353	T3_positive	Nemertelline	Alcohol and amines	Amines	C20H14N4	349.092	310.122	4.3411	[M+K]+	5.38375	3	0.632	rp	59697-14-2	3042423	-	-	C17016	12657.9	22396.7	12377.7	8750.08	9158.35	9220.3	-
MEDN0057	T3_positive	N-Acetyl-L-tyrosine	Amino acids and derivatives	Amino acids and derivatives	C11H13NO4	464.212	223.084	3.7241	[2M+NH4]+	22.1597	3	0.6318	rp	537-55-3	68310	HMDB0000866	-	C01657	423646	465510	384541	431935	429781	427590	-
MW0118156	T3_positive	2-(4-(dimethylamino)phenyl)-2,3-dihydroquinazolin-4(1H)-one	Others	Ketone compounds	C16H17N3O	268.14	267.137	1.2024	[M+H]+	5.4055	3	0.6316	rp	66181-66-6	3157451	-	-	-	11435.1	7987.06	151.85	4067.42	3488.7	3750.55	-
MW0118096	T3_positive	(1H-indol-2-yl)(4-methylpiperazin-1-yl)methanone	Alkaloids	Plumerane	C14H17N3O	261.173	243.137	0.5422	[M+NH4]+	5.4055	3	0.6316	rp	73187-30-1	4060730	-	-	-	879.97	2594.69	397.74	3469.44	3431.06	3208.94	-
MEDL02759	T3_positive	2-Hydroxyglutarate	Organic acids	Organic acids	C5H8O5	166.071	148.037	1.2123	[M+NH4]+	5.4335	3	0.6311	rp	2889-31-8	43	HMDB0059655	-	C02630	24087.6	25584.3	17465.9	21604.4	21372.5	21643.5	ko00650,ko00660,ko01100
MEDN0833	T3_positive	3-Dehydroshikimate	Organic acids	Organic acids	C7H8O5	173.042	172.037	0.9437	[M+H]+	5.4335	3	0.6311	rp	2922-42-1	439774	HMDB0000390	3296	C02637	257.27	733.3	252.32	855.75	1336.74	1474.29	ko00400,ko00999,ko01100,ko01110,ko01230,ko01240
MW0105152	T3_positive	4-(Dimethylamino)phenylalanine	Amino acids and derivatives	Amino acids and derivatives	C11H16N2O2	247.083	208.121	0.5619	[M+K]+	5.4445	3	0.6308	rp	7284-42-6 | 84796-32-7	238128	-	-	-	2287.2	739.95	3478.43	2583.99	2377.26	2333.85	-
MW0111475	T3_positive	(E,E)-2,4-Octadienal	Others	Aldehyde compounds	C8H12O	163.059	124.089	0.7764	[M+K]+	5.46225	3	0.6305	rp	30361-28-5	5283329	HMDB0031686	-	-	38458.6	66184.5	63566.3	67317.5	68129.5	67702.1	-
MW0015881	T3_positive	Araliasaponin III	Terpenoids	Triterpene Saponin	C53H86O23	1091.56	1090.56	5.3786	[M+H]+	5.49264	3	0.6299	rp	289649-66-7	85229914	HMDB0036477	-	-	56287.5	59895.2	47513.1	60260.1	62607.5	62483.7	-
MW0001800	T3_positive	2-(2-Naphthyl)indole	Benzene and substituted derivatives	Benzene and substituted derivatives	C18H13N	261.144	243.105	0.8543	[M+NH4]+	5.50125	3	0.6298	rp	23746-81-8	265232	-	-	-	38541.3	28521	24198.2	23311.8	21985.7	22838.5	-
MW0125438	T3_positive	Tenonitrozole	Alcohol and amines	Amines	C8H5N3O3S2	255.975	254.977	1.0038	[M+H]+	5.58125	3	0.6282	rp	3810-35-3	19646	-	-	-	3330.98	2692.22	3560.46	2830.53	2574.37	2891.9	-
MW0157009	T3_positive	Ser-Leu-Ile-Gly-Lys-Val-amide	Amino acids and derivatives	Amino acids and derivatives	C28H54N8O7	637.394	614.412	4.8201	[M+Na]+	5.62112	3	0.6275	rp	190383-13-2	10483914	-	-	-	3428.79	1349.73	8942.1	2529.86	2933.37	2725.98	-
MW0121749	T3_positive	6-(4-methoxyphenyl)-2-thioxo-2,3-dihydropyrimidin-4(1H)-one	Others	Ketone compounds	C11H10N2O2S	257.034	234.046	0.9131	[M+Na]+	5.74575	3	0.6251	rp	33166-87-9	883504	-	-	-	2970.67	3555.53	641.47	1252.57	1554.26	1018.49	-
MW0107215	T3_positive	Guanidinosuccinic acid	Organic acids	Organic acids	C5H9N3O4	176.07	175.059	3.3939	[M+H]+	5.7645	3	0.6248	rp	6133-30-8	439918	HMDB0003157	10	C03139	84044.4	83763.1	85452.5	84017.7	83493.7	83793.9	-
MW0011578	T3_positive	(R)-1,3-Octanediol	Alcohol and amines	Alcohols	C8H18O2	169.122	146.131	3.4794	[M+Na]+	5.80025	3	0.6241	rp	120727-18-6	90927	HMDB0029359	-	-	12443.2	7535.76	11280.9	10944.4	10972	11160.4	-
MW0001939	T3_positive	2-(4-Isopropylphenoxy)propanohydrazide	Benzene and substituted derivatives	Benzene and substituted derivatives	C12H18N2O2	245.138	222.137	4.6403	[M+Na]+	27.9303	3	0.6237	rp	667412-84-2	5018791	-	-	-	16344.8	17694.2	20043.8	26436.1	24610.1	25694.2	-
MW0011404	T3_positive	Farnesylacetone	Others	Ketone compounds	C18H30O	280.263	262.23	7.5337	[M+NH4]+	5.83575	3	0.6235	rp	1117-52-8 | 762-29-8	1711945	-	265036	-	10333.3	8451.65	4401.73	5664.63	5575.09	5568.55	-
MW0008898	T3_positive	N-benzyl-2,2-diphenylacetamide	Benzene and substituted derivatives	Benzene and substituted derivatives	C21H19NO	302.165	301.147	4.6603	[M+H]+	5.83925	3	0.6234	rp	5022-26-4	349569	-	-	-	6687.21	2830.91	3391.87	3556.44	3569.41	3671.37	-
MW0103936	T3_positive	(4-Oxo-thiazolidin-3-yl)-acetic acid	Organic acids	Organic acids	C5H7NO3S	184	161.015	0.5422	[M+Na]+	5.8405	3	0.6234	rp	106562-27-0	5147257	-	-	-	2056.44	2265.3	2247.33	1843.59	1549.62	2007.26	-
MW0111722	T3_positive	1-[(5-Amino-5-carboxypentyl)amino]-1-deoxyfructose	Amino acids and derivatives	Amino acids and derivatives	C12H24N2O7	347.111	308.158	0.7961	[M+K]+	5.87825	3	0.6227	rp	21291-40-7	131751634	HMDB0034879	-	-	2710.42	2976.25	7066.95	1506.96	1717.43	1780.77	-
MW0154645	T3_positive	N-Succinyl-5-aminoimidazole-4-carboxamide ribose	Organic acids	Organic acids	C13H18N4O9	375.118	374.107	0.5618	[M+H]+	5.94575	3	0.6214	rp	17388-80-6	54478644	-	-	-	4226.08	4985.9	7634.94	7195.12	7525.71	7248.72	-
MW0155547	T3_positive	Phytolaccagenic acid	Terpenoids	Triterpene	C31H48O6	539.322	516.345	5.3192	[M+Na]+	5.98344	3	0.6207	rp	54928-05-1	13878342	HMDB0034640	-	-	540.35	465.02	1788.45	1571.77	1580.58	1474.45	-
MW0110568	T3_positive	1-(2-Pyridinyl)-4-piperidinamine	Alcohol and amines	Amines	C10H15N3	200.123	177.127	1.0922	[M+Na]+	6.00625	3	0.6203	rp	144465-94-1	10197934	-	-	-	1094.35	1196.52	3756.76	3111.33	3191.17	3018.17	-
MW0004326	T3_positive	4-(4-Isobutylphenyl)-1,3-thiazol-2-amine	Benzene and substituted derivatives	Benzene and substituted derivatives	C13H16N2S	250.127	232.103	1.1315	[M+NH4]+	6.04825	3	0.6195	rp	351982-44-0	869862	-	-	-	7624.35	6835.69	6219	8468.81	8156.53	8437.49	-
MW0140108	T3_positive	(+)-Elaeocarpine	Heterocyclic compounds	Heterocyclic compounds	C16H19NO2	258.145	257.142	1.1117	[M+H]+	6.05275	3	0.6194	rp	30891-90-8	442854	-	-	C10591	5051.27	14208	14493.9	10829.7	10371.6	10776	-
MW0001243	T3_positive	Urea, tetraphenyl-	Benzene and substituted derivatives	Benzene and substituted derivatives	C25H20N2O	382.201	364.158	3.1951	[M+NH4]+	6.09175	3	0.6187	rp	632-89-3	222572	-	96364	-	17407.7	15523.3	23054.2	17124.8	16696.7	16537.2	-
MW0141673	T3_positive	19-epi-Ajmalicine	Alkaloids	Plumerane	C21H24N2O3	722.396	352.179	6.3063	[2M+NH4]+	8.06026	3	0.6173	rp	25532-45-0	179460	-	-	C11683	474393	501877	476734	456307	456420	452764	ko00901,ko01110
MW0151964	T3_positive	JWH 122 N-(4-hydroxypentyl)	Others	Lactones	C25H25NO2	394.173	371.188	2.5154	[M+Na]+	6.17725	3	0.6171	rp	1537889-07-8	91740919	-	85144	-	1675.86	882.08	3313.48	1323.15	1306.2	1292.07	-
MW0127242	T3_positive	2-[(4-Methylbenzyl)sulfanyl]aniline	Benzene and substituted derivatives	Benzene and substituted derivatives	C14H15NS	230.102	229.093	1.697	[M+H]+	6.1995	3	0.6167	rp	136620-24-1	5112591	-	-	-	12213.3	16986.2	26220	15551.9	15620.4	15627.3	-
MW0116680	T3_positive	4-Thiazolylacetonitrile	Heterocyclic compounds	Heterocyclic compounds	C5H4N2S	125.025	124.01	0.5618	[M+H]+	6.203	3	0.6167	rp	7709-59-3	2762565	-	-	-	363478	355704	354109	346701	346518	345689	-
MW0004331	T3_positive	4-(Morpholinosulfonyl)aniline	Benzene and substituted derivatives	Benzene and substituted derivatives	C10H14N2O3S	260.103	242.072	2.9582	[M+NH4]+	6.21725	3	0.6164	rp	21626-70-0	210794	-	-	-	17057.4	23044.9	17113.6	14582.6	14258.7	13902.5	-
ZINC95909420	T3_positive	Aloeresin D	Flavonoids	Other Flavonoids	C29H32O11	595.144	556.194	2.6182	[M+K]+	6.22466	3	0.6163	rp	105317-67-7	14211225	-	-	-	115446	50393	56002.5	73666.4	74303.3	81918.9	-
MW0155660	T3_positive	Porphinehexacarboxylic acid	Organic acids	Organic acids	C38H38N4O12	1130.52	742.249	5.2197	[M+K+HCOOH]+	21.2211	3	0.6136	rp	28100-67-6	20849052	HMDB0000780	-	-	1.54165e+06	1.59191e+06	1.44788e+06	1.53332e+06	1.51373e+06	1.50491e+06	-
MW0160141	T3_positive	Pyridinium, 1-methyl-3-(1-methyl-5-oxo-2-pyrrolidinyl)-, (S)-	Others	Ketone compounds	C11H15N2O+	214.117	191.118	0.7764	[M+Na]+	6.4045	3	0.613	rp	73130-48-0	155956	-	-	-	11970.6	13219.9	15299.9	12919.7	12551	12957.5	-
MEDL00904	T3_positive	2,3-Diaminopropionic acid	Organic acids	Organic acids	C3H8N2O2	105.069	104.059	4.1631	[M+H]+	6.44375	3	0.6123	rp	515-94-6	364	-	-	C06393	14759.4	16854.6	13411.9	17742	18847.5	17927.1	-
MW0000856	T3_positive	[(1S)-1-Benzyl-2-[[5-(3-methyl-2H-indazol-5-yl)-3-pyridyl]oxy]ethyl]amine	Benzene and substituted derivatives	Benzene and substituted derivatives	C22H22N4O	359.183	358.179	2.2368	[M+H]+	6.5965	3	0.6095	rp	552325-73-2	11314340	-	-	-	5747.48	1732.38	5322.84	4026.2	3539.26	4128.33	-
MW0055229	T3_positive	N2-Maltulosylarginine	FA	Others	C18H34N4O12	516.241	498.217	4.8842	[M+NH4]+	6.66942	3	0.6082	rp	162966-06-5	75046984	HMDB0041542	-	-	5229.27	5035.58	7215.68	4607.64	4850.75	3814.6	-
ZINC13435797	T3_positive	5-Deoxy-L-arabonic acid 1,4-lactone	Organic acids	Organic acids	C5H8O4	171.086	132.042	0.5618	[M+K]+	19.6559	3	0.6079	rp	76647-70-6	11378506	-	-	-	897868	937202	841252	913415	918026	912778	-
MW0123029	T3_positive	Bendiocarb	Benzene and substituted derivatives	Benzene and substituted derivatives	C11H13NO4	464.213	223.084	4.1179	[2M+NH4]+	22.7158	3	0.6075	rp	22781-23-3	2314	-	44456	-	349899	363470	311745	353206	351950	348812	-
MW0114634	T3_positive	Isepamicin	Alcohol and amines	Amines	C22H43N5O12	592.267	569.291	8.2181	[M+Na]+	6.71384	3	0.6074	rp	58152-03-7	3037209	HMDB0041911	-	-	49396.2	36550.6	12486.7	28334.3	28277.2	29738.8	-
MEDL02710	T3_positive	Indole-3-acetamide	Alkaloids	Plumerane	C10H10N2O	192.122	174.079	0.7678	[M+NH4]+	6.7175	3	0.6074	rp	879-37-8	397	HMDB0029739	-	C02693	1967.07	297.79	855.39	2571.61	2395.44	2296.04	ko00380,ko01100
MW0063689	T3_positive	Strictosidine	Alkaloids	Alkaloids	C27H34N2O9	548.269	530.226	4.5605	[M+NH4]+	6.73123	3	0.6071	rp	20824-29-7	161336	-	-	C03470	4232.71	3428.42	3008.25	2421.09	2074.16	2232.9	ko00901,ko00996,ko01100,ko01110
MW0117793	T3_positive	2,3,5-Trimethyl-6-[4-(methylthio)butyl]pyrazine	Heterocyclic compounds	Heterocyclic compounds	C12H20N2S	247.129	224.135	0.8262	[M+Na]+	6.7985	3	0.6059	rp	92233-83-5	71328884	HMDB0040005	-	-	140596	93622.4	84789.6	112901	114090	118971	-
MW0151914	T3_positive	Jionoside B1	Phenolic acids	Phenolic acids	C37H50O20	815.284	814.289	5.95	[M+H]+	6.80893	3	0.6057	rp	120406-37-3	5281782	-	-	C10473	9762.98	9531.39	2961.62	9113.8	9371.66	9348.02	-
MW0128401	T3_positive	(S,E)-Zearalenone	Others	Ketone compounds	C18H22O5	336.169	318.147	4.7594	[M+NH4]+	6.80975	3	0.6057	rp	17924-92-4	5375083	HMDB0031752	-	C09981	6362.68	7380.35	385.19	5034.06	4897.94	4495.78	-
ZINC6068299	T3_positive	(1R)-7-methoxy-1-[(4-methoxyphenyl)methyl]-2,2-dimethyl-3,4-dihydro-1H-isoquinolin-2-ium-8-ol	Benzene and substituted derivatives	Benzene and substituted derivatives	C20H26NO3+	351.18	328.191	4.5852	[M+Na]+	6.828	3	0.6054	rp	7354-32-7	163032	-	-	-	4999.73	5288.43	9599.62	6959.87	6744.32	6762.56	-
MW0116400	T3_positive	1-(4-Amino-2-methylphenyl)piperidin-2-one	Others	Ketone compounds	C12H16N2O	227.125	204.126	6.3278	[M+Na]+	6.842	3	0.6051	rp	443999-53-9	11557508	-	-	-	95523.1	82715.1	124253	91872.1	91846.4	91097.2	-
MW0113003	T3_positive	4-((2-(((1R,2R)-2-hydroxycyclohexyl)amino)benzo[d]thiazol-6-yl)oxy)-N-methylpicolinamide	Alcohol and amines	Amines	C20H22N4O3S	421.135	398.141	1.153	[M+Na]+	6.8465	3	0.6051	rp	953769-46-5	46184986	-	-	-	22917.7	25463.9	21689.8	17263.3	17239.1	17576.8	-
ZINC85529959	T3_positive	Methoxyadiantifoline	Alkaloids	Alkaloids	C43H52N2O10	779.348	756.362	6.3478	[M+Na]+	6.8699	3	0.6046	rp	115452-09-0	3082725	-	-	-	19828.5	22518.2	15389.8	20085.8	19941.7	20160.8	-
MW0118557	T3_positive	2-Heptyl-3-hydroxy-4-quinolone	Others	Ketone compounds	C16H21NO2	260.16	259.157	1.1117	[M+H]+	6.9275	3	0.6036	rp	521313-35-9	2763159	-	-	-	53757.3	59605.2	54609.4	46139.2	44093.1	45687.1	-
MEDN1423	T3_positive	15(S)-Hydroxyeicosatrienoic acid	Lipids	Free fatty acids	C20H34O3	361.212	322.251	5.517	[M+K]+	6.98775	3	0.6026	rp	13-16-1	5283145	HMDB0005045	-	-	790.85	1185.65	6289.35	1249.43	1337.84	775.59	-
MW0006461	T3_positive	New fuchsin free base	Benzene and substituted derivatives	Benzene and substituted derivatives	C22H23N3	347.228	329.189	0.7769	[M+NH4]+	7.0055	3	0.6022	rp	25739-74-6	18612	-	-	-	4631.38	18142.9	15587.4	15505.3	14712.1	15594.3	-
MW0000050	T3_positive	(S)-Scoulerine	Alkaloids	Isoquinoline alkaloids	C19H21NO4	350.144	327.147	2.2001	[M+Na]+	23.2979	3	0.602	rp	6451-73-6	439654	-	-	C02106	35204.3	37705.2	32493.3	33764.8	33425.4	33350.3	ko00950,ko01100,ko01110
MW0131207	T3_positive	3,5-Dimethoxycinnamic acid	Organic acids	Organic acids	C11H12O4	455.116	208.074	0.7371	[2M+K]+	14.6951	3	0.6011	rp	16909-11-8 | 20767-04-8	5324677	HMDB0127491	-	-	118065	103219	92037.2	103949	106000	104104	-
MW0116619	T3_positive	1,3,5-Trithiane	Heterocyclic compounds	Heterocyclic compounds	C3H6S3	138.979	137.963	8.8413	[M+H]+	7.09425	3	0.6007	rp	291-21-4	9264	HMDB0036573	-	-	27767.3	30475.2	30558.8	23463.7	24242.1	24330.8	-
MEDL01960	T3_positive	Uridine-5'-diphospho-N-acetylgalactosamine disodium salt	Nucleotides and derivatives	Nucleotides and derivatives	C17H27N3O17P2	646.025	607.082	2.7984	[M+K]+	32.2384	3	0.5998	rp	528-04-1	91864731	HMDB0000290	-	C00043	36432.3	25757.4	28275.6	42985.9	42910.9	41998	ko00520,ko00524,ko01100,ko01250
MW0126230	T3_positive	Primaquine phosphate	Organic acids	Organic acids	C15H27N3O9P2	478.106	455.122	1.888	[M+Na]+	7.1489	3	0.5997	rp	63-45-6	6135	-	-	-	11277.6	3381.7	4313.9	10497.5	11336.9	11207.1	-
MEDL02162	T3_positive	FFA(22:5)	Lipids	Free fatty acids	C22H34O2	353.247	330.256	0.5213	[M+Na]+	7.20125	3	0.5988	rp	24880-45-3	5497182	HMDB0006528	194	C16513	393.38	486.23	1031.83	689.13	675.4	756.65	ko01040
MW0116260	T3_positive	Ketone, 3-indolyl piperidinomethyl	Others	Ketone compounds	C15H18N2O	260.177	242.142	0.5422	[M+NH4]+	7.28325	3	0.5974	rp	30256-73-6	34864	-	-	-	5002.28	6194.02	4314.87	5309.19	5742.77	5776.29	-
MW0000736	T3_positive	p-Tolylphosphonic acid	Benzene and substituted derivatives	Benzene and substituted derivatives	C7H9O3P	210.993	172.029	0.5423	[M+K]+	7.328	3	0.5966	rp	3366-72-1	101351	-	-	-	3424.08	2498.42	4696.02	5812.79	5948.95	5956.75	-
MW0136999	T3_positive	7-hydroxy-3-(2-methoxyphenyl)-4H-chromen-4-one	Flavonoids	Isoflavones	C16H12O4	315.094	268.074	0.5618	[M+HCOO+2H]+	23.0871	3	0.5964	rp	63909-40-0	5397276	-	43943	-	211237	223338	215205	193951	201321	201113	-
MW0150691	T3_positive	Halistanol sulfate	Organic acids	Organic acids	C29H52O12S3	711.247	688.262	5.2994	[M+Na]+	7.39477	3	0.5955	rp	103065-20-9	73361	-	-	C17159	10181.5	4750.2	11650.1	4974.29	5726.84	5370.21	-
MW0104992	T3_positive	3-Butyl-2-thioxoimidazolidin-4-one	Others	Ketone compounds	C7H12N2OS	190.098	172.067	0.552	[M+NH4]+	7.4155	3	0.5951	rp	162150-91-6	4218308	-	-	-	4239.95	3535.65	3222.48	4423.13	4367.69	4444.22	-
MADN0548	T3_positive	Fmoc-L-leucine	Amino acids and derivatives	Amino acids and derivatives	C21H23NO4	376.16	353.163	3.2147	[M+Na]+	21.3136	3	0.5949	rp	35661-60-0	1549133	-	44299	-	165169	168666	153700	172296	171054	170489	-
MW0121554	T3_positive	2H-Thieno(2,3-e)-1,2-thiazine-3-carboxamide, 4-hydroxy-N-(5-hydroxy-2-pyridinyl)-2-methyl-, 1,1-dioxide	Benzene and substituted derivatives	Benzene and substituted derivatives	C13H11N3O5S2	376.01	353.014	0.9725	[M+Na]+	7.47025	3	0.5942	rp	93739-45-8	54692969	HMDB0014098	-	-	288.46	981.85	1208.23	1042	958.87	1413.17	-
MW0003096	T3_positive	2-Hydroxy-3,4-dimethoxybenzoic acid	Benzene and substituted derivatives	Benzene and substituted derivatives	C9H10O5	243.019	198.053	0.5618	[M-H+2Na]+	10.8153	3	0.594	rp	5653-46-3	79737	HMDB0142084	44618	-	198968	157075	175802	181810	184280	184387	-
MEDL00722	T3_positive	Fumaric acid	Organic acids	Organic acids	C4H4O4	117.021	116.011	0.5618	[M+H]+	7.60325	3	0.5919	rp	110-17-8	444972	HMDB0000134	3242	C00122	24898.9	29492.2	23126.4	26866.4	26821.3	26737.7	ko00020,ko00190,ko00220,ko00250,ko00350,ko00360,ko00620,ko00650,ko00760,ko01100,ko01110,ko01200
MW0123211	T3_positive	Carapanaubine	Heterocyclic compounds	Heterocyclic compounds	C23H28N2O6	446.239	428.195	3.8478	[M+NH4]+	7.62077	3	0.5916	rp	1255-02-3	442037	-	-	C09106	2259.68	1356.97	1318.86	1816.21	1803.46	1640.64	-
MEDP1086	T3_positive	Ethylazine	Alcohol and amines	Polyamines	C12H16N3O3PS2	383.999	345.037	0.5615	[M+K]+	7.67475	3	0.5907	rp	2642-71-9	17531	-	-	C18644	8563.01	8472.54	14561.5	11717.5	12179.8	12240.4	-
MW0105445	T3_positive	Agomelatine	Alcohol and amines	Amines	C15H17NO2	266.123	243.126	1.1146	[M+Na]+	7.67775	3	0.5906	rp	138112-76-2	82148	HMDB0015636	-	-	30048	33671.6	33135.1	26685	26684.9	26378.7	-
MEDP1475	T3_positive	N-Methylhydantoin	Heterocyclic compounds	Heterocyclic compounds	C4H6N2O2	115.054	114.043	2.42	[M+H]+	7.68125	3	0.5905	rp	616-04-6	69217	HMDB0003646	-	C02565	8911.85	8145.88	9615	8700.74	8632.82	8628.26	ko00330,ko01100
MW0011145	T3_positive	(3b,16a,20R)-3,16,20,22,25-Pentahydroxy-5-cucurbiten-11-one 3-[glucosyl-(1->6)-glucoside]	Others	Ketone compounds	C42H70O16	831.458	830.466	5.2595	[M+H]+	7.69032	3	0.5904	rp	178062-94-7	131751716	HMDB0035345	-	-	6959.28	3562.26	1558.09	1647.28	1511.05	1146.07	-
MW0001209	T3_positive	1-(4-Phenoxyphenyl)piperazine	Benzene and substituted derivatives	Benzene and substituted derivatives	C16H18N2O	277.13	254.142	2.6182	[M+Na]+	7.71675	3	0.5899	rp	62755-61-7	3017356	-	-	-	11694.6	12282.9	11870.2	12541	12513	12510.6	-
MW0055071	T3_positive	Mintsulfide	Terpenoids	Sesquiterpenoids	C15H24S	237.171	236.16	3.9857	[M+H]+	7.82125	3	0.5882	rp	72445-42-2	14564587	HMDB0038151	-	-	385.66	9935.45	3783.57	5571.42	5345.91	5265.39	-
MW0002152	T3_positive	2,3-Dihydro-2,3-dihydroxy-4-(4-methoxyphenyl)-1H-phenalen-1-one	Benzene and substituted derivatives	Benzene and substituted derivatives	C20H16O4	338.137	320.105	2.5354	[M+NH4]+	7.85225	3	0.5876	rp	159853-37-9	10381323	HMDB0041463	-	-	4189.49	2946.81	5766.55	4364.28	4228.76	4208.54	-
MW0126040	T3_positive	Paraherquamide E	Benzene and substituted derivatives	Benzene and substituted derivatives	C28H35N3O4	478.264	477.263	5.2222	[M+H]+	7.87162	3	0.5873	rp	125600-53-5	9898611	-	-	-	21647.5	24285.7	20427.6	22065.5	22063.3	22104.2	-
MW0109011	T3_positive	(S)-Methyl 2-amino-3-(tert-butoxy)propanoate	Others	Lactones	C8H17NO3	176.126	175.121	1.1512	[M+H]+	7.89125	3	0.587	rp	17083-26-0	7018830	-	-	-	6866.58	9732.11	6959.9	9318.21	9363.56	9101.22	-
MW0152714	T3_positive	Levisoprenaline	Phenolic acids	Phenolic acids	C11H17NO3	250.091	211.121	0.835	[M+K]+	7.89125	3	0.587	rp	51-31-0	443372	-	-	-	11396.8	16606.6	3071.65	8990.31	8894.35	9078.48	-
MW0000816	T3_positive	1-Phenyl-3-[(S)-1-benzyl-2-hydroxyethyl]urea	Benzene and substituted derivatives	Benzene and substituted derivatives	C16H18N2O2	288.179	270.137	3.783	[M+NH4]+	7.93025	3	0.5863	rp	223600-53-1	10849660	-	-	-	571.59	454.59	1372.41	3243.12	3175.95	3238.98	-
MW0000241	T3_positive	3-Hydroxy-8-methyl-8-azabicyclo[3.2.1]octane-2-carboxylic acid	Alkaloids	Tropan alkaloids	C9H15NO3	185.097	185.105	3.4337	[M+]+	20.0647	3	0.5856	rp	481-37-8	251910	HMDB0006548	-	-	82088.9	89746.9	92057.3	69426.6	70292.6	73137.4	-
MW0010585	T3_positive	Etoposide	Lignans and Coumarins	Lignans	C29H32O13	589.196	588.184	5.1997	[M+H]+	8.00542	3	0.5851	rp	33419-42-0	36462	HMDB0014911	-	C01576	36105.8	32270.5	23724.8	30480.1	30512.7	30600.3	-
MEDL02549	T3_positive	Imperatorin	Lignans and Coumarins	Coumarins	C16H14O4	271.092	270.089	0.8938	[M+H]+	8.0225	3	0.5848	rp	482-44-0	10212	HMDB0034376	-	C09269	11336.2	15613.8	8281.34	7531.27	7585.83	7496.67	-
MW0116652	T3_positive	1',3'-Dihydrospiro[imidazolidine-4,2'-indene]-2,5-dione	Others	Ketone compounds	C11H10N2O2	241.04	202.074	0.5422	[M+K]+	8.069	3	0.584	rp	27473-61-6	279999	-	-	-	12023.3	10485.6	10027.1	14008.1	13920	14135.7	-
MW0127130	T3_positive	Methyl cis-1-propenyl disulfide	Others	Others	C4H8S2	158.972	120.007	9.5337	[M+K]+	8.14575	3	0.5827	rp	1183-12-6	6164465	HMDB0030794	-	-	1627.66	2535.23	7811.58	2881.01	2660.67	2854.56	-
MW0168528	T3_positive	Octhilinone	Others	Ketone compounds	C11H19NOS	214.124	213.119	1.2499	[M+H]+	8.1625	3	0.5824	rp	26530-20-1	33528	-	-	C18752	1287.81	1195.51	2853.77	1022.09	961.13	1091.67	-
MW0014920	T3_positive	(2E,4E)-N-Isobutyl-6-(2-thienyl)hexa-2,4-dienamide	Lipids	Free fatty acids	C14H19NOS	272.113	249.119	1.1146	[M+Na]+	8.1625	3	0.5824	rp	32514-01-5	14776997	-	-	-	114019	122542	101708	92995.8	92221.6	92106.1	-
MW0061627	T3_positive	Physalin D	Steroids	Steroid	C28H32O11	562.216	544.194	4.981	[M+NH4]+	8.19953	3	0.5818	rp	54980-22-2	431071	HMDB0034353	-	-	8063.76	14351.2	10990.8	11156.7	10889.4	10744.7	-
MW0003901	T3_positive	3'-Carbamoyl-biphenyl-3-yl-undecynecarbamate	Benzene and substituted derivatives	Benzene and substituted derivatives	C25H30N2O3	407.243	406.226	4.7797	[M+H]+	8.26406	3	0.5808	rp	887264-45-1	24860363	-	45145	-	11055.7	5300.06	15493.4	12665.6	12487.9	12512.6	-
MW0003741	T3_positive	3-[(3-Nitrophenyl)sulfamoyl]thiophene-2-carboxylic acid	Benzene and substituted derivatives	Benzene and substituted derivatives	C11H8N2O6S2	329.005	327.982	6.4474	[M+H]+	36.5563	3	0.5804	rp	850635-41-5	657105	-	-	-	115404	146165	151935	88989.2	92907.4	76756.5	-
MEDP1168	T3_positive	1-Aminocyclopropanecarboxylic acid	Organic acids	Organic acids	C4H7NO2	119.089	101.048	0.7764	[M+NH4]+	8.30375	3	0.5801	rp	22059-21-8	535	HMDB0036458	-	C01234	14351.8	16598.8	17953.8	17777.5	18346.4	18303	ko00270,ko01100,ko01110
MW0000584	T3_positive	(2-Allyl-phenoxy)-acetic acid	Benzene and substituted derivatives	Benzene and substituted derivatives	C11H12O3	193.085	192.079	4.0054	[M+H]+	8.38925	3	0.5787	rp	6627-85-6	246764	-	-	-	13036	72123.3	21768.1	20551.7	20957.4	20733.9	-
MW0118114	T3_positive	2-((2-(4-Pyridyl)methyl)thio)benzimidazole	Benzene and substituted derivatives	Benzene and substituted derivatives	C13H11N3S	264.054	241.067	1.8782	[M+Na]+	8.42025	3	0.5782	rp	23593-14-8	193028	-	-	-	2403.17	2718.85	1574.14	2821.35	3113.82	2943.63	-
MW0116145	T3_positive	(5,6-Dimethyl-thieno[2,3-d]pyrimidin-4-ylsulfanyl)-acetic acid	Organic acids	Organic acids	C10H10N2O2S2	272.053	254.018	0.5422	[M+NH4]+	8.4225	3	0.5782	rp	296262-16-3	716402	-	-	-	7517.53	3398.3	4376.43	7312.53	7228.97	7272.24	-
MW0000218	T3_positive	Dehydrocorydaline	Alkaloids	Isoquinoline alkaloids	C22H24NO4+	367.179	366.171	4.81	[M+H]+	8.6665	3	0.5742	rp	30045-16-0	34781	-	-	C17790	3995.66	3307.86	7996.12	2928.54	3015.58	2622.6	-
MW0013129	T3_positive	2,4,14-Eicosatrienoic acid isobutylamide	FA	Others	C24H43NO	362.326	361.334	5.5366	[M+H]+	38.6627	3	0.5723	rp	151391-70-7	10338645	HMDB0032032	-	-	717625	746630	792424	772971	773341	773848	-
MW0140759	T3_positive	7-Xylosyltaxol B	Benzene and substituted derivatives	Benzene and substituted derivatives	C50H61NO18	963.405	963.389	4.9409	[M+]+	15.0042	3	0.5714	rp	90352-19-5	73157312	-	85009	-	107842	95459.8	88990	92852.2	94985.1	91537.3	-
MW0156169	T3_positive	Pseudaconitine	Terpenoids	Ditepenoids	C36H51NO12	712.313	689.341	2.2835	[M+Na]+	8.88726	3	0.5706	rp	127-29-7	90478913	-	-	-	5641.25	4600.33	4196.04	4776.6	4833.21	4809.8	-
MEDL02165	T3_positive	1,4-Dihydro-1-methyl-4-oxo-3-pyridinecarboxamide	Alkaloids	Pyridine alkaloids	C7H8N2O2	153.064	152.059	0.8165	[M+H]+	8.94375	3	0.5697	rp	769-49-3	440810	HMDB0004194	-	C05843	3447.07	2324.94	1556.38	3386.14	2973.58	3279.08	ko00760,ko01100
MW0144921	T3_positive	Diphosphomethylphosphonic acid adenosyl ester	Nucleotides and derivatives	Nucleotides and derivatives	C11H18N5O12P3	528.007	505.017	0.5612	[M+Na]+	8.94577	3	0.5697	rp	7292-42-4	91557	-	-	-	3405.66	2406.88	7558.93	6239.6	6815.23	6920.61	-
MW0006909	T3_positive	Dithianon	Benzene and substituted derivatives	Benzene and substituted derivatives	C14H4N2O2S2	314.004	295.971	0.5618	[M+NH4]+	8.953	3	0.5696	rp	3347-22-6	18771	HMDB0031780	-	C18574	23304.1	20506	21093.6	20580.2	20640.9	19923.8	-
MEDTP01470	T3_positive	Octyl-Beta-D-Glucopyranoside	Others	Saccharides	C14H28O6	315.168	292.189	0.7862	[M+Na]+	8.972	3	0.5693	rp	29836-26-8 | 144388-20-5 | 78168-20-4	62852	-	24055	-	1479.65	1952.37	3141.11	2332.49	2304.75	2776.28	-
MEDP1764	T3_positive	Harmaline	Alkaloids	Plumerane	C13H14N2O	215.112	214.111	0.5419	[M+H]+	9.03275	3	0.5683	rp	304-21-2	3564	HMDB0030310	-	C06536	1511.47	3910.8	3616.37	3394.55	3553.07	3558.99	ko00901
Lmfn004093	T3_positive	Trilobatin	Flavonoids	Chalcones	C21H24O10	454.17	436.137	3.9208	[M+NH4]+	9.05022	3	0.568	rp	4192-90-9	6451798	HMDB0037505	-	-	11661.8	7915.64	8459.57	9176.88	9337.97	9165.56	-
MW0011150	T3_positive	(3b,21b)-12-Oleanene-3,21,28-triol 28-[arabinosyl-(1->3)-arabinosyl-(1->3)-arabinoside]	Terpenoids	Terpene	C45H74O15	855.501	854.503	8.7095	[M+H]+	9.09543	3	0.5673	rp	243468-98-6	131751469	HMDB0033641	-	-	309.23	1678.16	4023.51	871.16	561.38	863.01	-
MW0014799	T3_positive	Iodoresiniferatoxin	Benzene and substituted derivatives	Benzene and substituted derivatives	C37H39IO9	755.168	754.164	3.1556	[M+H]+	9.12409	3	0.5668	rp	535974-91-5	6324614	-	-	-	17753.8	19026.7	13836.1	16294.2	16263.8	16539.2	-
MW0153101	T3_positive	Lys-Phe-Lys	Amino acids and derivatives	Amino acids and derivatives	C21H35N5O4	865.524	421.269	6.1087	[2M+Na]+	9.83488	3	0.5655	rp	54925-87-0	9209271	-	19950	-	36548.4	27753.5	6974.07	10007.8	11181.9	6939.45	-
MW0150693	T3_positive	Hallactone B	Terpenoids	Ditepenoids	C20H24O9S	441.109	440.114	0.7764	[M+H]+	9.32312	3	0.5637	rp	35470-59-8	442036	-	-	C09105	2248.11	7479.11	542.31	7157.92	6853.42	7379.11	-
MW0012766	T3_positive	1alpha,3beta,22R-Trihydroxyergosta-5,24E-dien-26-oic acid 3-O-b-D-glucoside 26-O-[b-D-glucosyl-(1->4)-b-D-glucosyl-(1->2)-6-acetyl-b-D-glucosyl] ester	Steroids	Steroid	C54H86O26	1151.55	1150.54	4.7594	[M+H]+	9.32874	3	0.5636	rp	155520-07-3	131752812	HMDB0040401	-	-	1617.66	8564.86	3575.27	3122.73	2679.07	3055.07	-
MEDL02754	T3_positive	2,6-Dimethoxy-1,4-benzoquinone	Quinones	Quinones	C8H8O4	169.049	168.042	3.3641	[M+H]+	9.353	3	0.5632	rp	530-55-2	68262	HMDB0029673	-	C10331	9091.67	10367.6	8902.06	10230.4	10138	10057.9	-
MW0125375	T3_positive	N-(3-phenylpropyl)quinazolin-4-amine	Alcohol and amines	Amines	C17H17N3	286.128	263.142	2.5187	[M+Na]+	9.381	3	0.5628	rp	153810-67-4	44288306	-	-	-	17231.6	17909.2	15619.7	15703.6	15688.1	15478.9	-
MEDP1186	T3_positive	Methyl-2-pyrrolidone-5-carboxylate	Others	Lactones	C6H9NO3	161.095	143.058	0.7764	[M+NH4]+	9.392	3	0.5626	rp	4931-66-2	78646	-	-	-	13080.4	3241.34	6203.14	5560.82	2506.68	4860.35	-
MW0163415	T3_positive	N-formimidoyl-L-glutamate(1-)	Organic acids	Organic acids	C6H9N2O4-	191.095	173.056	0.5618	[M+NH4]+	9.4205	3	0.5622	rp	816-90-0	25246274	-	-	-	5341.3	3231.09	4095.43	3128.23	3120.72	3007.22	-
MW0124329	T3_positive	Hydralazine acetone hydrazone	Others	Ketone compounds	C11H12N4	201.122	200.106	0.7961	[M+H]+	9.509	3	0.5608	rp	56173-18-3	41772	HMDB0060606	-	-	20956.4	19084.5	19391.8	12544.1	12089.4	12159	-
ZINC518643	T3_positive	Oxypeucedanin	Lignans and Coumarins	Coumarins	C16H14O5	595.144	286.084	2.117	[2M+Na]+	23.3745	3	0.5605	rp	737-52-0	928465	HMDB0030622	-	-	243757	226334	242302	221288	221548	221975	-
ZINC70451010	T3_positive	Bruceantarin	Terpenoids	Triterpene	C28H30O11	543.192	542.179	5.0011	[M+H]+	9.56871	3	0.5599	rp	41451-76-7	3084828	-	-	-	90313.7	83520.8	81599.4	55513.9	53435.2	55753.5	-
MEDL02675	T3_positive	Anaxagoreine	Alkaloids	Aporphine alkaloids	C17H17NO3	306.1	283.121	2.2368	[M+Na]+	9.60875	3	0.5593	rp	77410-38-9	13891860	HMDB0034669	-	-	14409.8	11809.5	11806.6	13051.3	12912	13048.9	-
MW0009227	T3_positive	N-diphenoxyphosphinothioylethanamine	Benzene and substituted derivatives	Benzene and substituted derivatives	C14H16NO2PS	311.1	293.064	0.7572	[M+NH4]+	9.84125	3	0.5557	rp	92254-96-1	352358	-	-	-	26932.9	17343.6	42498.1	19191	18555.9	19132.2	-
MW0143487	T3_positive	Win VI	Phenolic acids	Phenolic acids	C18H22N2O3	337.151	314.163	1.9801	[M+Na]+	9.89325	3	0.5549	rp	98034-30-1	1786	-	-	C06490	16276.4	15546.7	11638.6	15346.1	15354.4	15168.3	-
MW0157933	T3_positive	Tigonin	Terpenoids	Triterpene	C56H92O27	1179.55	1196.58	4.8741	[M+H-H2O]+	10.9464	3	0.5548	rp	1329-83-5	441897	-	-	C08915	263536	274156	265276	262962	262850	262531	-
MW0133725	T3_positive	4-Methylumbelliferyl acetate	Lignans and Coumarins	Coumarins	C12H10O4	201.06	218.058	0.5618	[M+H-H2O]+	14.2005	3	0.5536	rp	2747-05-9	366	HMDB0032989	-	C03837	222065	209560	211977	229730	231993	229642	-
MEDP1243	T3_positive	4-Hydroxytryptamine	Tryptamines,Cholines,Pigments	Tryptamines	C10H12N2O	177.114	176.095	2.5783	[M+H]+	10.0922	3	0.5519	rp	570-14-9	11297	-	-	C21762	2298.8	1015	921.05	1992.39	1788.34	2012.6	ko00901,ko01100,ko01110
MW0146965	T3_positive	Calafatimine	Lignans and Coumarins	Lignans	C38H40N2O7	654.334	636.284	5.438	[M+NH4]+	10.1341	3	0.5512	rp	77793-42-1	442184	-	-	C09369	4246.43	7286.28	5382.9	6833.33	6923.46	6820.42	-
MW0127211	T3_positive	2-(Methylthio)ethanol	Alcohol and amines	Alcohols	C3H8OS	110.059	92.0296	1.7748	[M+NH4]+	10.214	3	0.55	rp	5271-38-5	78925	HMDB0032425	-	-	59367.4	65745.9	59311.7	61545.1	61832.1	61552.2	-
MEDL02192	T3_positive	Vestitol	Flavonoids	Other Flavonoids	C16H16O4	290.144	272.105	0.9725	[M+NH4]+	10.3522	3	0.548	rp	56701-24-7	92503	HMDB0133781	-	-	613.56	466.58	1830.54	787.8	801.54	802.4	-
MW0123302	T3_positive	Chlamydospordiol	Alcohol and amines	Alcohols	C11H16O5	267.06	228.1	1.1152	[M+K]+	10.5658	3	0.5448	rp	157998-92-0	190904	-	-	-	40364.3	44208.8	47427.5	27182.7	28171.5	28077.8	-
MW0001678	T3_positive	1-nitrosonaphthalene	Benzene and substituted derivatives	Benzene and substituted derivatives	C10H7NO	175.086	157.053	1.2117	[M+NH4]+	10.5902	3	0.5444	rp	21711-65-9	30767	HMDB0062189	-	C14788	7300.75	7661.74	6645.29	5972.93	6385.83	6069.6	-
MW0105183	T3_positive	4-amino-1-methyl-3-propyl-1H-pyrazole-5-carboxamide	Alcohol and amines	Amines	C8H14N4O	205.117	182.117	0.7764	[M+Na]+	10.5973	3	0.5443	rp	139756-02-8 | 19756-62-8	3338044	-	-	-	64528	66413.4	59620.7	63028.3	63801.5	63836.7	-
MW0110905	T3_positive	Altretamine	Alcohol and amines	Amines	C9H18N6	211.168	210.159	4.971	[M+H]+	10.7365	3	0.5423	rp	645-05-6	2123	HMDB0014631	-	-	14239.7	17690.7	17105.7	12950.7	13146.6	13363.9	-
MW0014209	T3_positive	3-O-a-L-Fucopyranosyl-D-glucose	Organic acids	Organic acids	C12H22O10	1220.55	326.121	5.0211	[M+K]+	17.1532	3	0.5422	rp	56822-52-7	53477882	HMDB0006701	-	-	2.4279e+06	2.49388e+06	2.24651e+06	2.41264e+06	2.381e+06	2.37911e+06	-
MEDL01839	T3_positive	8-Methyl-6-nonenoic acid	Organic acids	Organic acids	C10H18O2	209.092	170.131	0.8157	[M+K]+	10.8003	3	0.5414	rp	59320-77-3	5365959	HMDB0012183	-	C18202	44999.6	66256.8	50853.2	48804.6	51006.9	51320	ko00996,ko01100,ko01110
MEDL01822	T3_positive	4,5-Dihydropiperlonguminine	Alkaloids	Alkaloids	C16H21NO3	360.129	275.152	3.0888	[M+K+HCOOH]+	23.097	3	0.5412	rp	23512-53-0	12682184	HMDB0041488	-	-	309700	326518	294397	336057	336074	334785	-
MEDN1354	T3_positive	3-Methacrylic acid	Organic acids	Organic acids	C5H8O2	123.043	100.052	0.8543	[M+Na]+	11.0738	3	0.5374	rp	541-47-9	30653	HMDB0000509	5495	C00010280	17550.4	21949.4	21842.9	19060.5	19821.5	19166.9	-
MW0117743	T3_positive	2,1,3-Benzothiadiazole-4-carbaldehyde	Benzene and substituted derivatives	Benzene and substituted derivatives	C7H4N2OS	182.03	164.004	1.2697	[M+NH4]+	11.0838	3	0.5373	rp	5170-68-3	2776283	-	-	-	3108.83	2603.55	4458.22	2733.08	2715.8	2832.41	-
MW0107880	T3_positive	L-Homophenylalanine	Amino acids and derivatives	Amino acids and derivatives	C10H13NO2	264.071	179.095	0.9933	[M+K+HCOOH]+	19.3546	3	0.5371	rp	943-73-7	2724505	-	43203	C17235	63870.6	62580.1	66047.2	66618.5	66536.8	65998.6	ko00400,ko00966,ko01100,ko01110,ko01210
MW0111656	T3_positive	1,2,3-Propanetriol, 1-(5-methyl-3-furanyl)-	Heterocyclic compounds	Heterocyclic compounds	C8H12O4	173.091	172.074	0.767	[M+H]+	11.1028	3	0.537	rp	33597-67-0	20245132	-	-	-	24023.1	24090.2	22810.4	26101.7	25840.5	25748.4	-
MW0116659	T3_positive	1,3-dimethyl-1H-pyrazolo[3,4-b]pyridin-5-amine	Alcohol and amines	Amines	C8H10N4	185.082	162.09	0.5518	[M+Na]+	11.134	3	0.5365	rp	19736-04-0	16227867	-	-	-	14889.4	12883.9	7713.21	14016.8	13997.3	13859.1	-
MW0002608	T3_positive	Phenol, 2-[bis[4-(dimethylamino)phenyl]methyl]-	Benzene and substituted derivatives	Benzene and substituted derivatives	C23H26N2O	385.167	346.204	5.6547	[M+K]+	11.2162	3	0.5354	rp	6310-64-1	239125	-	-	-	7341.02	7757.27	6653.77	6873.25	6970.27	6551.13	-
MW0003291	T3_positive	2-Nitrophenanthrene-9,10-dione	Benzene and substituted derivatives	Benzene and substituted derivatives	C14H7NO4	254.048	253.037	2.2968	[M+H]+	11.2695	3	0.5346	rp	604-95-5	94860	-	-	-	3111.72	3667.71	2176.81	3531.68	3567.95	3567.67	-
MEDL02576	T3_positive	Eicosadienoic acid	Lipids	Free fatty acids	C20H36O2	331.264	308.272	5.6559	[M+Na]+	11.3262	3	0.5338	rp	5598-38-9	6439848	HMDB0005060	-	C16525	16069	13568.9	10760.3	14783.4	15211.1	15076.6	ko01040
MW0107029	T3_positive	Glutathionesulfonic acid	Others	Lactones	C10H17N3O9S	356.07	355.069	8.6661	[M+H]+	11.375	3	0.5331	rp	3773-07-7	444104	-	-	-	6024.2	10092.1	5284.9	8001.16	7993.7	8130	-
MW0104771	T3_positive	2-Hydroxydecanedioic acid	Organic acids	Organic acids	C10H18O5	219.133	218.115	0.8157	[M+H]+	11.4405	3	0.5322	rp	103963-71-9	128458	HMDB0000424	5413	-	52416.8	90916.2	50643.6	53927.4	55164.6	54650.8	-
MEDP2111	T3_positive	2'-Hydroxy-4,4',6'-trimethoxychalcone	Flavonoids	Chalcones	C18H18O5	353.086	314.115	2.1371	[M+K]+	11.4405	3	0.5322	rp	3420-72-2	5355469	HMDB0033586	-	-	8306.15	4501.68	8713.73	3243.11	3597.41	2514.69	-
MW0160788	T3_positive	Linoleate	Lipids	Free fatty acids	C18H31O2-	297.277	279.232	7.2851	[M+NH4]+	11.4868	3	0.5315	rp	1509-85-9	5460332	-	-	-	756.82	1508.03	3173.69	862.67	852.49	797.06	-
MW0001478	T3_positive	2H-Azepin-2-one, 1,1'-(1,3-phenylenedicarbonyl)bis[hexahydro-	Benzene and substituted derivatives	Benzene and substituted derivatives	C20H24N2O4	357.177	356.174	2.0769	[M+H]+	11.5185	3	0.5311	rp	7381-13-7	81857	-	-	-	12575.3	9241.86	8621.18	10698.9	10334.3	10820.6	-
MW0006931	T3_positive	Dopexamine	Alkaloids	Phenolamine	C22H32N2O2	379.242	356.246	4.2027	[M+Na]+	11.554	3	0.5306	rp	86197-47-9	55483	HMDB0041882	-	-	11638.1	9297.96	11796	10399.1	10555.5	10387	-
MW0008789	T3_positive	Nabumetone	Benzene and substituted derivatives	Benzene and substituted derivatives	C15H16O2	229.128	228.115	0.5518	[M+H]+	14.956	3	0.5302	rp	42924-53-8	4409	HMDB0014604	-	-	95478.1	86226.4	82158.5	92402.9	92925.8	92748	-
MEDP1776	T3_positive	L-Leucyl-L-alanine	Amino acids and derivatives	Amino acids and derivatives	C9H18N2O3	225.112	202.132	2.8384	[M+Na]+	11.8562	3	0.5264	rp	7298-84-2	81721	HMDB0028922	44685	-	14052.7	8001.5	11111.7	9177.04	8885	9208.33	-
MW0119684	T3_positive	3-Methyl-1,5-Dihydropyrazolo[4,3-C]pyrazole	Heterocyclic compounds	Heterocyclic compounds	C5H6N4	145.051	122.059	0.5618	[M+Na]+	11.8845	3	0.526	rp	42418-57-5	6400924	-	-	-	19556.7	13638.7	31373.1	30362.8	29726.4	30092.5	-
MW0116958	T3_positive	2H-Benzo[d][1,2,3]triazol-5-amine	Benzene and substituted derivatives	Benzene and substituted derivatives	C6H6N4	157.052	134.059	0.5618	[M+Na]+	11.8845	3	0.526	rp	3325-11-9 | 503183-58-2	76844	-	-	-	17614.1	20086.5	22225.9	26289.9	25928.9	26273.4	-
MW0010554	T3_positive	Antibiotic ES 242-5	Lignans and Coumarins	Lignans	C32H34O9	585.217	562.22	4.3891	[M+Na]+	11.9473	3	0.5251	rp	136565-70-3	10008010	-	-	-	25137.9	26858.8	23332.4	26805.6	26793.8	26928.1	-
MW0121094	T3_positive	1,4-diphenyl-1H-1,2,3-triazol-5-amine	Heterocyclic compounds	Heterocyclic compounds	C14H12N4	237.124	236.106	1.8812	[M+H]+	12.009	3	0.5243	rp	29704-63-0	293742	-	-	-	4611.88	5636.89	13192.4	12603	13358.2	13150.8	-
MW0117430	T3_positive	Benzoxazole, 2,2'-(1,4-phenylenedi-2,1-ethenediyl)bis-	Benzene and substituted derivatives	Benzene and substituted derivatives	C24H16N2O2	365.136	364.121	4.173	[M+H]+	12.0555	3	0.5236	rp	5045-43-2	5754183	-	-	-	8119.53	9201.95	6276.39	7160.09	7277.74	7385.52	-
MEDP1062	T3_positive	Thioacetic-acid-S-methyl-ester	Others	Lactones	C3H6OS	113.001	90.0139	0.5618	[M+Na]+	12.0889	3	0.5232	rp	1534-08-3	73750	-	-	-	43526.9	38612.8	35385.4	38474.7	38940.9	38500.2	-
MW0152754	T3_positive	Lonchocarpenin	Heterocyclic compounds	Heterocyclic compounds	C27H28O6	466.221	448.189	3.7133	[M+NH4]+	12.4699	3	0.518	rp	22263-56-5	54699185	-	-	-	33903.8	26141.1	35932	31327.3	30881.6	29351.3	-
MW0147491	T3_positive	Cinegalline	Alkaloids	Alkaloids	C23H30N2O6	431.221	430.21	1.9967	[M+H]+	12.5215	3	0.5173	rp	20772-38-7	442948	-	-	C10762	10185.6	3085.61	13552	7157.17	7119.36	7120.88	-
MW0116643	T3_positive	1,3-Diazabicyclo[3.2.2]nonan-4-one	Others	Ketone compounds	C7H12N2O	141.101	140.095	1.6079	[M+H]+	12.5922	3	0.5164	rp	89851-63-8	16424303	-	-	-	5403.38	3425.69	4547.24	3180.76	3055	3289.56	-
MW0049020	T3_positive	Corepoxylone	FA	Others	C35H60O5	583.418	560.444	5.5563	[M+Na]+	12.6246	3	0.516	rp	154272-51-2	73826182	HMDB0040918	-	-	2009.12	4897.81	3369.46	5368.62	5191.89	5066.29	-
MW0153772	T3_positive	Methasulfocarb	Benzene and substituted derivatives	Benzene and substituted derivatives	C9H11NO4S2	279.055	261.013	0.5422	[M+NH4]+	12.6267	3	0.5159	rp	66952-49-6	93362	-	-	C18746	16689.4	3882.61	15076.9	12963.4	13303.4	12562.2	-
MEDL01763	T3_positive	Pinosylvin methyl ether	Others	Stilbene	C15H14O2	273.108	226.099	1.3985	[M+HCOO+2H]+	11.9331	3	0.5155	rp	35302-70-6 | 5150-38-9 | 143207-76-5	5281719	HMDB0130984	-	-	294829	441536	450603	397014	389125	397030	-
MW0009472	T3_positive	Pipenzolate	Benzene and substituted derivatives	Benzene and substituted derivatives	C22H28NO3+	377.199	354.207	1.9701	[M+Na]+	12.7027	3	0.5149	rp	13473-38-6	4832	-	44325	-	13085.7	1911.58	16305.3	9453.64	9528.05	8887.47	-
MEDL00096	T3_positive	2-Methylglutaric acid	Organic acids	Organic acids	C6H10O4	164.091	146.058	0.7572	[M+NH4]+	12.7277	3	0.5146	rp	617-62-9	12046	HMDB0000422	5411	-	22661.5	17517.6	18569.6	17140.4	17965.5	17500.1	-
MEDN0636	T3_positive	Ginkgolic acid	Phenolic acids	Phenolic acids	C22H34O3	346.259	346.251	5.5003	[M+]+	22.91	3	0.513	rp	22910-60-7	5281858	HMDB0033897	-	-	937323	948564	873452	965027	961643	956368	-
MEDN0170	T3_positive	Uridine-5'-diphosphate	Nucleotides and derivatives	Nucleotides and derivatives	C9H14N2O12P2	426.986	404.002	8.7488	[M+Na]+	12.8667	3	0.5128	rp	58-98-0	6031	HMDB0000295	-	C00015	6015.58	4535.14	1446.93	5974.18	6062.45	5567.33	ko00240,ko00908,ko01100,ko01232,ko01240
MEDP0729	T3_positive	Barbituric acid	Nucleotides and derivatives	Nucleotides and derivatives	C4H4N2O3	129.02	128.022	0.5213	[M+H]+	12.98	3	0.5113	rp	67-52-7	6211	HMDB0041833	-	C00813	338.9	1427.48	674.85	1216.2	1109.43	1198.63	ko00240,ko01100
MW0007455	T3_positive	Karbutilate	Benzene and substituted derivatives	Benzene and substituted derivatives	C14H21N3O3	318.124	279.158	0.7961	[M+K]+	13.229	3	0.5081	rp	4849-32-5	312440	-	-	-	23645.6	15119.1	19496.7	10283.1	11416.4	11512.6	-
MW0104799	T3_positive	Methyl 1-methyl-2-oxocyclopentanecarboxylate	Organic acids	Organic acids	C8H12O3	157.097	156.079	0.7961	[M+H]+	13.3892	3	0.506	rp	30680-84-3	121785	-	-	-	11092.5	7116.74	7187.81	7786.9	7438.6	7222.29	-
MW0003097	T3_positive	Nifursol	Phenolic acids	Phenolic acids	C12H7N5O9	388.011	365.024	0.5422	[M+Na]+	13.4422	3	0.5053	rp	16915-70-1 | 89881-32-3	9570327	-	-	-	2867.11	3746.79	2678.84	3862.3	3678.06	3887.7	-
MW0112024	T3_positive	Ethanamine, 2,2'-[oxybis(2,1-ethanediyloxy)]bis-	Alcohol and amines	Amines	C8H20N2O3	215.138	192.147	0.8157	[M+Na]+	13.4815	3	0.5048	rp	929-75-9	70250	-	-	-	36289	34570.8	31167	27218	25881.3	26344.2	-
MW0150660	T3_positive	Guanosine 5'-diphosphate sodium salt	Nucleotides and derivatives	Nucleotides and derivatives	C10H14N5NaO11P2	466	465.006	0.6201	[M+H]+	13.4905	3	0.5047	rp	43139-22-6	136941668	-	43385	-	40302.4	42094.4	45769.5	42698.6	41173	42225.5	-
MW0140758	T3_positive	Taxol F	Others	Others	C48H53NO14	867.363	867.347	6.3659	[M+]+	19.5136	3	0.5031	rp	173101-56-9	137699561	-	84986	-	161633	187938	145953	182867	183019	182473	-
MEDN1574	T3_positive	Pyritinol	Heterocyclic compounds	Heterocyclic compounds	C16H20N2O4S2	386.115	368.086	4.1829	[M+NH4]+	13.6215	3	0.503	rp	1098-97-1	14190	-	-	C71346	338.8	7519.55	8633.86	2599.98	4777.21	4950.46	-
MW0006246	T3_positive	Phosphine-biotin	Benzene and substituted derivatives	Benzene and substituted derivatives	C41H53N4O8PS	810.375	792.332	4.8201	[M+NH4]+	13.665	3	0.5025	rp	608514-42-7	24859184	-	64823	-	19816.1	27762.2	30432.9	20237.6	19925.6	19883.5	-
MW0103308	T3_positive	1-Deoxy-1-(7,8-dimethyl-2,4-dioxo-3,4-dihydro-2H-benzo[G]pteridin-1-ID-10(5H)-YL)-5-O-phosphonato-D-ribitol	Nucleotides and derivatives	Nucleotides and derivatives	C17H23N4O9P	459.127	458.12	3.5358	[M+H]+	13.6767	3	0.5023	rp	5666-16-0	445395	HMDB0001142	6034	C01847	49266.7	48944.8	43734.8	38464.7	37916	40246.4	ko00740,ko01100,ko01240
MW0168400	T3_positive	Phenylbutazone (Butazolidin,Butatron)	Benzene and substituted derivatives	Benzene and substituted derivatives	C19H20N2O2	309.154	308.152	3.9208	[M+H]+	13.695	3	0.5021	rp	50-33-9	4781	HMDB0014950	-	C07440	6700.64	7109.33	5980.05	6560.49	6655.43	6433.11	-
MEDN1056	T3_positive	Iminodiacetic acid	Organic acids	Organic acids	C4H7NO4	134.044	133.037	0.7764	[M+H]+	13.7305	3	0.5017	rp	142-73-4	8897	HMDB0011753	-	C19911	34580.6	32694.8	26862.2	35288.6	35659.1	35674.4	-
MW0132145	T3_positive	3,4,5-Trihydroxy-6-[5-hydroxy-2-(4-hydroxyphenyl)-4-oxochromen-7-yl]oxyoxane-2-carboxylic acid	Organic acids	Organic acids	C21H18O11	447.092	446.085	4.7069	[M+H]+	4.02815	2	0.9749	rp	-	5387370	HMDB0132462	-	-	35567.1	31762	40652.4	37451	37634.4	37513.2	-
MW0158169	T3_positive	Trp-His-Tyr	Amino acids and derivatives	Amino acids and derivatives	C26H28N6O5	505.223	504.212	4.3079	[M+H]+	1.7909	2	0.9578	rp	-	145458394	-	17835	-	14373.2	17761.5	13927.7	16221.8	16278.6	15437.4	-
MW0106757	T3_positive	h-gamma-Glu-leu-oh	Amino acids and derivatives	Amino acids and derivatives	C11H20N2O5	261.144	260.137	2.4827	[M+H]+	1.86225	2	0.9438	rp	-	4524287	HMDB0011171	-	-	291423	295638	285378	278885	278288	278919	-
MW0138670	T3_positive	kaempferol 7-O-glucoside	Flavonoids	Flavonols	C21H20O11	449.108	448.101	4.3214	[M+H]+	1.05807	2	0.9408	rp	-	10095180	HMDB0303599	-	-	427291	441201	418059	530841	518005	548327	-
MW0102995	T3_positive	2-[(1R,2R)-3-oxo-2-[(Z)-5-[3,4,5-trihydroxy-6-(hydroxymethyl)oxan-2-yl]oxypent-2-enyl]cyclopentyl]acetic acid	Lipids	Free fatty acids	C18H28O9	411.162	388.173	3.5456	[M+Na]+	5.94368	2	0.9272	rp	-	24066896	-	-	-	67576.8	77451.2	77890.4	76029.1	77117.8	77174.5	-
MW0145904	T3_positive	Asn-Thr-His	Amino acids and derivatives	Amino acids and derivatives	C14H22N6O6	371.167	370.16	4.1236	[M+H]+	0.929107	2	0.9238	rp	-	145454264	-	18067	-	68842.6	74205.7	64874.9	76307	74692	75378.8	-
MW0146229	T3_positive	Asp-Phe-Trp	Amino acids and derivatives	Amino acids and derivatives	C24H26N4O6	467.189	466.185	2.9552	[M+H]+	5.05029	2	0.9183	rp	-	54005953	-	23550	-	23526.6	23786.7	27561.9	28185.7	28717.3	27805.7	-
MW0151213	T3_positive	HoPhe-His-OH	Others	Lactones	C21H20N4O6	425.141	424.138	3.4667	[M+H]+	10.8561	2	0.9183	rp	-	-	-	65214	-	229894	239654	253030	263544	265287	265336	-
MW0130152	T3_positive	2-(3,4-dihydroxyphenyl)-5,7-dihydroxy-3-[(2S,3R,4S,5S,6R)-3,4,5-trihydroxy-6-(hydroxymethyl)oxan-2-yl]oxychromen-4-one	Others	Ketone compounds	C21H20O12	465.103	464.096	4.2272	[M+H]+	0.852357	2	0.9158	rp	-	5378597	HMDB0247252	-	-	505996	542868	548118	515419	514921	523293	-
MW0149407	T3_positive	GalNAc(1-3)[Fuc(1-2)]Gal(1-4)GlcNAcSp	Others	Saccharides	C30H51N5O20	802.354	801.313	5.0211	[M+H]+	4.03158	2	0.9122	rp	-	-	-	3656	-	143299	112332	118501	160052	153126	153476	-
MW0155147	T3_positive	Phe-Cys-Leu-Phe-Arg	Amino acids and derivatives	Amino acids and derivatives	C33H48N8O6S	685.341	684.342	6.0691	[M+H]+	11.6988	2	0.9023	rp	-	-	-	264575	-	154520	153005	129278	144378	144976	144519	-
MW0130459	T3_positive	Methyl 2,5-dihydroxycinnamate	Organic acids	Organic acids	C10H10O4	195.065	194.058	2.9552	[M+H]+	1.459	2	0.8953	rp	-	5353609	HMDB0061686	-	-	17712	13841.7	13031.3	19863.2	20029.4	18887.2	-
MW0138672	T3_positive	Kaempferol3-rhamninoside	Flavonoids	Flavones	C33H40O19	741.223	740.216	4.0252	[M+H]+	2.84897	2	0.8899	rp	-	23815364	HMDB0304568	-	-	7.99383e+06	7.77505e+06	8.26948e+06	7.78498e+06	7.74858e+06	7.74916e+06	-
MW0144707	T3_positive	Ala-Pro-Arg-Lys-Lys	Amino acids and derivatives	Amino acids and derivatives	C26H50N10O6	599.401	598.391	4.6455	[M+H]+	3.60151	2	0.8865	rp	-	-	-	264525	-	128524	106620	112004	122260	120918	120757	-
MW0155391	T3_positive	Phe-Tyr-Phe-Lys-Ile	Amino acids and derivatives	Amino acids and derivatives	C39H52N6O7	717.392	716.39	3.7378	[M+H]+	4.92186	2	0.8854	rp	-	-	-	264906	-	6046.76	10090.8	7218.84	8225.75	8173.68	7831.92	-
MW0150110	T3_positive	Glu-Phe-Ser-Glu	Amino acids and derivatives	Amino acids and derivatives	C22H30N4O10	511.203	510.196	2.4196	[M+H]+	6.13069	2	0.8794	rp	-	-	-	129383	-	234493	197617	192215	178847	180070	180685	-
MW0151164	T3_positive	His-HoPhe-OH	Amino acids and derivatives	Amino acids and derivatives	C22H22N4O6	439.157	438.154	3.9267	[M+H]+	9.52414	2	0.8786	rp	-	-	-	65346	-	163717	192897	149602	181280	176124	175445	-
MW0150931	T3_positive	His-Glu-Tyr-Lys	Amino acids and derivatives	Amino acids and derivatives	C26H37N7O8	576.281	575.27	4.2683	[M+H]+	6.35779	2	0.8693	rp	-	-	-	153067	-	122716	128271	106417	120899	121086	121088	-
MW0145452	T3_positive	Arg-Met-Met	Amino acids and derivatives	Amino acids and derivatives	C16H32N6O4S2	437.193	436.193	6.5426	[M+H]+	15.0376	2	0.8637	rp	-	145453897	-	20926	-	290629	340125	591318	376890	377532	368805	-
MW0157899	T3_positive	Thr-Nap-OH	Amino acids and derivatives	Amino acids and derivatives	C23H22N2O7	439.158	438.143	3.2345	[M+H]+	14.0875	2	0.863	rp	-	-	-	65328	-	51090.5	34699.2	54226.1	53049.4	52237.8	52184.9	-
MW0145298	T3_positive	Arg-Asp-Leu-Tyr-Ser	Amino acids and derivatives	Amino acids and derivatives	C28H44N8O10	653.314	652.318	5.8708	[M+H]+	16.3914	2	0.8589	rp	-	-	-	264934	-	182187	176291	160913	176766	179180	181358	-
MW0145720	T3_positive	Asn-Gln-Gln	Amino acids and derivatives	Amino acids and derivatives	C14H24N6O7	389.178	388.171	3.2743	[M+H]+	0.537978	2	0.8586	rp	-	145454081	-	16818	-	37280.8	32294.6	39884.7	34820.6	34362.2	33662.3	-
MW0154729	T3_positive	Oleoyl Ethanolamide-d4	Lipids	Free fatty acids	C20H35D4NO2	330.337	329.323	6.2081	[M+H]+	16.7013	2	0.8419	rp	-	312636340	-	96544	-	75202.7	151777	213539	155968	156718	155866	-
MW0152990	T3_positive	Lys-His-Ile-Glu-Glu	Amino acids and derivatives	Amino acids and derivatives	C28H46N8O10	655.321	654.334	5.832	[M+H]+	20.5353	2	0.8113	rp	-	-	-	264728	-	11094.9	17361.9	14193	14368.2	14594.3	14381.1	-
MW0155367	T3_positive	Phe-Trp-Glu	Amino acids and derivatives	Amino acids and derivatives	C25H28N4O6	481.203	480.201	2.117	[M+H]+	8.21958	2	0.8055	rp	-	44611827	-	23206	-	32836.3	35487.4	27914.8	35491.9	37015.3	36958.6	-
MW0154404	T3_positive	Neu5Ac2-6Gal1-4GlcSp	Others	Saccharides	C25H42N4O19	725.229	702.244	4.3932	[M+Na]+	5.25833	2	0.7939	rp	-	-	-	3611	-	110536	109367	98320.8	110216	108877	110383	-
MW0158730	T3_positive	Tyr-TyrMe-OH	Amino acids and derivatives	Amino acids and derivatives	C25H24N2O8	481.168	480.153	4.6429	[M+H]+	15.9224	2	0.7907	rp	-	-	-	65094	-	119892	83342.2	102116	111089	112361	110169	-
MW0153076	T3_positive	Lys-Met-His	Amino acids and derivatives	Amino acids and derivatives	C17H30N6O4S1	432.238	414.205	6.5426	[M+NH4]+	3.02798	2	0.7813	rp	-	145456731	-	23058	-	209771	249032	345381	280362	277342	277922	-
MW0159131	T3_positive	Val-Phe-Tyr	Amino acids and derivatives	Amino acids and derivatives	C23H29N3O5	466.171	427.211	1.891	[M+K]+	10.1338	2	0.7805	rp	-	11582709	-	20344	-	9532.84	10870.3	6998.28	9822.86	9393.9	9233.23	-
MW0126898	T3_positive	Tubastatin A	Heterocyclic compounds	Heterocyclic compounds	C20H21N3O2	420.131	335.163	1.9175	[M+K+HCOOH]+	2.39456	2	0.78	rp	-	49850262	-	-	-	21148.2	20956.4	22107.2	17777.6	17726.7	18074.7	-
MW0158947	T3_positive	Val-Asp-Trp	Amino acids and derivatives	Amino acids and derivatives	C20H26N4O6	485.14	418.185	1.6375	[M-2H+3Na]+	0.759067	2	0.7611	rp	-	145458874	-	23096	-	107014	130109	113033	105226	105480	107920	-
MW0157759	T3_positive	Thr-Phe-Glu-Glu-Asp	Amino acids and derivatives	Amino acids and derivatives	C27H37N5O13	640.259	639.239	4.381	[M+H]+	1.5695	2	0.7597	rp	-	-	-	264631	-	824.26	3020.02	2146.6	926.52	1329.49	1416.31	-
MW0158250	T3_positive	Trp-Thr-Gln	Amino acids and derivatives	Amino acids and derivatives	C20H27N5O6	434.202	433.196	3.9296	[M+H]+	2.90908	2	0.7581	rp	-	145458497	-	22597	-	4.64413e+06	4.99337e+06	4.07652e+06	4.7959e+06	4.80117e+06	4.72037e+06	-
MW0158225	T3_positive	Trp-Pro-Asp	Amino acids and derivatives	Amino acids and derivatives	C20H24N4O6	850.37	416.17	3.9296	[2M+NH4]+	3.60969	2	0.7575	rp	-	145458470	-	22519	-	56468	46952.1	69472.4	68569.1	66773.2	67177	-
MW0151444	T3_positive	Ile-His-Ala-Glu	Amino acids and derivatives	Amino acids and derivatives	C20H32N6O7	469.239	468.233	1.1904	[M+H]+	3.79241	2	0.7572	rp	-	-	-	161882	-	12952.9	12350.2	13487.4	11971.2	11991.9	12229.6	-
MW0155298	T3_positive	Phe-Phe-Asn	Amino acids and derivatives	Amino acids and derivatives	C22H26N4O5	449.176	426.19	4.5032	[M+Na]+	0.405358	2	0.7564	rp	-	145457289	-	18586	-	148858	110157	128845	126088	125688	124962	-
MW0154289	T3_positive	Nap-Met-OH	Amino acids and derivatives	Amino acids and derivatives	C23H22N2O6S	455.104	454.12	0.5909	[M+H]+	21.5241	2	0.7552	rp	-	-	-	65197	-	8615.13	7417.02	11844.2	11151.2	11339.5	11492.8	-
MW0144724	T3_positive	Ala-Ser-Asn-Asp-Leu	Amino acids and derivatives	Amino acids and derivatives	C20H34N6O10	519.243	518.234	3.591	[M+H]+	5.9961	2	0.7528	rp	-	-	-	264235	-	50339.4	52574.5	46917.4	51701.7	51746.8	50920.8	-
MW0155357	T3_positive	Phe-Thr-Pro-Thr-Glu	Amino acids and derivatives	Amino acids and derivatives	C27H39N5O10	593.274	593.27	8.5353	[M+]+	6.38774	2	0.7485	rp	-	-	-	264076	-	25068	36715.7	8881.68	15529.6	16589.3	16442.5	-
MW0156703	T3_positive	Ser-Gln-Asp-Glu	Amino acids and derivatives	Amino acids and derivatives	C17H27N5O11	495.208	477.171	3.4138	[M+NH4]+	7.55425	2	0.7416	rp	-	-	-	228722	-	434772	455079	433374	432151	437156	436960	-
MW0146197	T3_positive	Asp-Lys-Trp	Amino acids and derivatives	Amino acids and derivatives	C21H29N5O6	448.217	447.212	4.1502	[M+H]+	4.49755	2	0.737	rp	-	145454500	-	20442	-	2.56155e+06	2.65397e+06	2.29389e+06	2.64235e+06	2.63921e+06	2.59708e+06	-
MW0146043	T3_positive	Asp-Asn-Phe-Lys-Ala	Amino acids and derivatives	Amino acids and derivatives	C26H39N7O9	593.275	593.281	8.2181	[M+]+	9.29796	2	0.734	rp	-	-	-	264686	-	182444	156703	50539.1	122019	118381	121688	-
MW0158995	T3_positive	Val-Glu-Phe-Asp	Amino acids and derivatives	Amino acids and derivatives	C23H32N4O9	550.247	508.217	1.8646	[M+CH3CN+H]+	7.29539	2	0.7226	rp	-	-	-	240761	-	93240.6	110322	86104.6	64082.6	68095.1	61254.7	-
MW0153677	T3_positive	Met-Thr-His	Amino acids and derivatives	Amino acids and derivatives	C15H25N5O5S1	388.16	387.158	4.683	[M+H]+	10.1717	2	0.7207	rp	-	145457068	-	19990	-	1.56974e+06	1.57556e+06	1.51765e+06	1.56605e+06	1.57722e+06	1.56388e+06	-
MW0168281	T3_positive	Dioleoylphosphatidic acid	GP	PA	C39H73O8P	701.493	700.504	4.6944	[M+H]+	24.3989	2	0.7202	rp	-	9547172	-	34486	-	1.52248e+06	1.39514e+06	1.72418e+06	1.51406e+06	1.56253e+06	1.50649e+06	-
MW0115094	T3_positive	p-Cresol glucuronide	Benzene and substituted derivatives	Benzene and substituted derivatives	C13H16O7	569.187	284.09	4.5605	[2M+H]+	0.447236	2	0.7195	rp	-	154035	HMDB0011686	-	-	713486	678616	755421	717625	715188	717921	-
MW0151191	T3_positive	Hoiamide A	Alcohol and amines	Amines	C44H71N5O10S3	926.458	925.436	5.4396	[M+H]+	17.477	2	0.704	rp	-	49864267	-	65367	-	366842	350090	302413	312614	312780	308811	-
MW0135553	T3_positive	Naringenin-4'-o-beta-d-glucuronide	Flavonoids	Chalcones	C21H20O11	449.107	448.101	3.783	[M+H]+	2.70298	2	0.7012	rp	-	53394091	HMDB0257722	-	-	202915	215373	211223	188435	186531	186600	-
MW0104472	T3_positive	N-Acetylvanilalanine	Amino acids and derivatives	Amino acids and derivatives	C12H15NO5	271.129	253.095	2.4756	[M+NH4]+	0.05675	3	0.9986	rp	-	12681285	HMDB0011716	-	-	75050.7	76213.4	71513.3	69279.6	69048.8	69275.8	-
MW0161391	T3_positive	ardeemin FQ	Others	Ketone compounds	C21H18N4O2	376.172	358.143	1.1315	[M+NH4]+	0.06025	3	0.9985	rp	-	11325800	-	-	-	105826	80822.5	62176.2	49545.8	47580.2	47861	-
pmn001691	T3_positive	9,12,13-Trihydroxy-10,15-octadecadienoic acid	Lipids	Free fatty acids	C18H32O5	329.232	328.225	5.7329	[M+H]+	0.06425	3	0.9984	rp	-	5312876	-	-	-	23448	37374.3	32498.8	36338.7	36735.9	36321.4	-
MW0126734	T3_positive	Tetrahydrogambogic acid	Organic acids	Organic acids	C38H48O8	633.346	632.335	5.8117	[M+H]+	0.128571	3	0.9968	rp	-	9917275	-	44516	-	132347	134811	121510	143340	141488	141177	-
MW0011120	T3_positive	2-[2-[(Z)-pent-2-enyl]-3-[3,4,5-trihydroxy-6-(hydroxymethyl)oxan-2-yl]oxycyclopentyl]acetic acid	FA	Others	C18H30O8	392.228	374.194	4.7854	[M+NH4]+	0.17025	3	0.9958	rp	-	45360381	-	-	-	24596.5	14591.7	27186.3	27112.2	26915.7	26638.7	-
Zmhn001793	T3_positive	6-O-Caffeoyl-D-glucose	Phenolic acids	Phenolic acids	C15H18O9	365.084	342.095	3.0984	[M+Na]+	0.20575	3	0.9949	rp	-	-	-	-	-	24460.8	25448.7	23823	24997	25029.8	25146.4	-
MW0113771	T3_positive	NCGC00380938-01_C21H34O11_6-O-Pentopyranosyl-1-O-[(2,6,6-trimethyl-1-cyclohexen-1-yl)carbonyl]-beta-D-glucopyranose	Others	Saccharides	C21H34O11	485.199	462.21	4.7523	[M+Na]+	0.24253	3	0.994	rp	-	45783015	-	-	-	7677.82	7397.43	6731.06	10829.5	10790.6	10449.9	-
MW0013113	T3_positive	2,3-dinor Thromboxane B1	FA	Others	C18H32O6	362.253	344.22	4.961	[M+NH4]+	0.27775	3	0.9931	rp	-	52921884	-	44923	-	47930.8	50172.4	56985	49603.4	49576.7	48841.9	-
MW0164224	T3_positive	Diaminobutyryl-citryl-ethanolamino-alpha-ketoglutarate	Organic acids	Organic acids	C17H23N3O12-2	484.116	461.128	0.7961	[M+Na]+	0.376034	3	0.9907	rp	-	46926271	-	-	-	55938.7	62134.4	69416.9	56907.8	55544.9	56966.4	-
MW0104068	T3_positive	[2-hydroxy-3-(3-oxoprop-1-en-1-yl)phenyl]oxidanesulfonic acid	Others	Others	C9H8O6S	245.018	244.004	0.5618	[M+H]+	0.397	3	0.9902	rp	-	131837810	HMDB0134054	-	-	53642.9	62569.3	58473.1	59877.2	60812.6	60835.8	-
MW0166874	T3_positive	3-(2-Methylbutanoyl)-1',3',4-tri(isovaleryl)sucrose	Others	Saccharides	C32H54O15	679.353	678.346	5.2049	[M+H]+	0.399943	3	0.9901	rp	-	122706600	-	-	-	143158	147200	141851	147286	147360	146394	-
MW0161401	T3_positive	2,5-dimethyl-4-hydroxy-3(2H)-furanone beta-D-glucopyranoside	Others	Ketone compounds	C12H18O8	291.107	290.1	2.197	[M+H]+	0.41925	3	0.9896	rp	-	11471809	-	-	-	79956.3	92307.7	80984.4	85813.5	86085.2	86067.9	-
MW0114845	T3_positive	methyl 3-ethoxy-1-methyl-8-[(2S,3R,4S,5S,6R)-3,4,5-trihydroxy-6-(hydroxymethyl)oxan-2-yl]oxy-1,3,4,4a,8,8a-hexahydropyrano[3,4-c]pyran-5-carboxylate	Organic acids	Organic acids	C19H30O11	452.213	434.179	4.5628	[M+NH4]+	0.433001	3	0.9893	rp	-	129008844	-	-	-	34123.2	32378.7	42471.2	34770.8	34539.2	34266	-
MW0129690	T3_positive	8-[4,5-Dihydroxy-6-(hydroxymethyl)-3-(3,4,5-trihydroxy-6-methyloxan-2-yl)oxyoxan-2-yl]-7-hydroxy-2-(4-hydroxyphenyl)-5-[3,4,5-trihydroxy-6-(hydroxymethyl)oxan-2-yl]oxychromen-4-one	Benzene and substituted derivatives	Benzene and substituted derivatives	C33H40O19	763.206	740.216	4.0252	[M+Na]+	0.512553	3	0.9873	rp	-	45360168	-	-	-	144129	151793	138488	142367	141779	141993	-
MW0153587	T3_positive	Met-Ile-Thr	Amino acids and derivatives	Amino acids and derivatives	C15H29N3O5S1	402.151	363.183	1.1315	[M+K]+	0.52025	3	0.9872	rp	-	145456977	-	22947	-	56957.3	46199.2	54884	46073.9	46005.4	46468.8	-
ZINC15274408	T3_positive	4,4',7'-Trimethoxy-1,1'-biphenanthrene-2,2',7-triol	Benzene and substituted derivatives	Benzene and substituted derivatives	C31H24O6	531.12	492.157	3.6704	[M+K]+	0.586398	3	0.9856	rp	-	11533293	-	-	-	16678	5163.89	13044	7470.61	7659.56	8133.52	-
MW0161112	T3_positive	hexadecanedioate	Others	Lactones	C16H28O4-2	285.206	284.199	5.3587	[M+H]+	0.60125	3	0.9852	rp	-	7058076	HMDB0304377	-	-	28628	29702.7	25381.1	33972.1	35210.9	34218.2	-
MW0111417	T3_positive	(2S)-2-Butanol O-[b-D-Apiofuranosyl-(1->6)-b-D-glucopyranoside]	Others	Saccharides	C15H28O10	386.202	368.168	2.8549	[M+NH4]+	0.61825	3	0.9848	rp	-	131753087	HMDB0041255	-	-	68415.1	74219	63247.7	71079	71053.4	71773.1	-
MW0155980	T3_positive	Pro-Pro-Lys-Phe-Asp	Amino acids and derivatives	Amino acids and derivatives	C29H42N6O8	641.276	602.306	1.8518	[M+K]+	0.684868	3	0.9832	rp	-	-	-	264853	-	71565.2	57077.3	55118	66900.9	68198.5	66999.1	-
MW0012899	T3_positive	[3,4,5-Trihydroxy-6-(hydroxymethyl)oxan-2-yl] 4,6-dihydroxy-7,12,16-trimethyl-15-(3,5,6-trihydroxy-6-methylheptan-2-yl)pentacyclo[9.7.0.01,3.03,8.012,16]octadecane-7-carboxylate	FA	Others	C36H60O12	685.415	684.409	5.2595	[M+H]+	0.697975	3	0.9829	rp	-	44715720	-	-	-	43800.6	46133.1	43190.7	56495.2	61976.7	61305.2	-
MW0144454	T3_positive	Ala-Ala-Gln-Asn-Leu	Amino acids and derivatives	Amino acids and derivatives	C21H37N7O8	533.295	515.27	5.1997	[M+NH4]+	0.701186	3	0.9828	rp	-	-	-	264948	-	33394.8	37908.6	30337.9	34002.5	33540.6	34025.8	-
MEDN1198	T3_positive	1-O-glucosinoyl-β-D-glucose	Phenolic acids	Phenolic acids	C17H22O10	404.158	386.121	3.5126	[M+NH4]+	0.74275	3	0.9818	rp	-	5280550	-	-	C02919	74008.7	68671.7	70505.8	64128.8	62926.6	62473.6	-
MW0013028	T3_positive	Ncgc00380501-01_C16H26O9_	Organic acids	Organic acids	C16H26O9	380.192	362.158	4.4472	[M+NH4]+	0.7935	3	0.9806	rp	-	51136579	-	-	-	39058.6	43768.1	36744.4	42952.9	43052.2	42974.7	-
MW0132437	T3_positive	3,4,5-trihydroxy-6-{3-hydroxy-4-[(E)-2-(3-hydroxy-5-{[3,4,5-trihydroxy-6-(hydroxymethyl)oxan-2-yl]oxy}phenyl)ethenyl]phenoxy}oxane-2-carboxylic acid	Organic acids	Organic acids	C26H30O15	583.165	582.159	3.3939	[M+H]+	0.8082	3	0.9802	rp	-	131837866	HMDB0134120	-	-	291560	318382	442390	366659	365645	363827	-
MW0115883	T3_positive	(3b,6b,8a,12a)-8,12-Epoxy-7(11)-eremophilene-6,8,12-trimethoxy-3-ol	Heterocyclic compounds	Heterocyclic compounds	C18H30O5	344.243	326.209	5.9302	[M+NH4]+	0.8105	3	0.9801	rp	-	131751225	HMDB0031963	-	-	74373.1	73679	159928	78658.6	78726.2	77490.8	-
MW0011243	T3_positive	4-[(E)-3-[(2R,3R,4S,5S,6R)-3-[(2S,3R,4R)-3,4-dihydroxy-4-(hydroxymethyl)oxolan-2-yl]oxy-4,5-dihydroxy-6-(hydroxymethyl)oxan-2-yl]oxybut-1-enyl]-3,5,5-trimethylcyclohex-2-en-1-one	Others	Hydrocarbon derivatives	C24H38O11	520.275	502.241	4.5406	[M+NH4]+	0.820921	3	0.9799	rp	-	51136515	-	-	-	102165	124154	95312.9	105976	104579	105647	-
MW0160948	T3_positive	3-(Imidazol-5-yl)lactate	Others	Lactones	C6H7N2O3-	173.083	155.046	0.5618	[M+NH4]+	0.83225	3	0.9796	rp	-	6857593	-	-	-	188693	212166	170736	175864	172117	176140	-
MW0165745	T3_positive	2-(3,4-dihydroxyphenyl)-3-[(2S,3R,4S,5S,6R)-4,5-dihydroxy-6-[[(2R,3R,4S,5S,6R)-3,4,5-trihydroxy-6-(hydroxymethyl)oxan-2-yl]oxymethyl]-3-[(2S,3R,4S,5R)-3,4,5-trihydroxyoxan-2-yl]oxyoxan-2-yl]oxy-5-hydroxychromen-7-one	Others	Ketone compounds	C32H38O20	743.202	742.196	3.6842	[M+H]+	0.867562	3	0.9788	rp	-	90658401	-	-	-	57889.8	57089.6	63407.3	61746.7	61131.6	61353.8	-
MW0002472	T3_positive	2-[(3-Ethoxy-3-oxopropanoyl)amino]benzoic acid	Benzene and substituted derivatives	Benzene and substituted derivatives	C12H13NO5	252.086	251.079	3.8026	[M+H]+	0.9315	3	0.9772	rp	-	789843	-	-	-	77242.9	82009.9	76265.9	75630.3	74807.9	75697.8	-
MW0104866	T3_positive	3-(3,4-dimethoxyphenyl)-N-{2-[3-methoxy-4-(sulfooxy)phenyl]ethyl}prop-2-enimidic acid	Benzene and substituted derivatives	Benzene and substituted derivatives	C20H23NO8S	438.127	437.114	1.1708	[M+H]+	1.00088	3	0.9756	rp	-	131839073	HMDB0135496	-	-	14534.2	17185	12680	12413.5	12710.9	12782.8	-
MW0166260	T3_positive	[(2S)-2-[(9Z,12E,15Z)-octadeca-9,12,15-trienoyl]oxy-3-[(2R,3R,4S,5R,6R)-3,4,5-trihydroxy-6-[[(2R,3R,4S,5R,6R)-3,4,5-trihydroxy-6-(hydroxymethyl)oxan-2-yl]oxymethyl]oxan-2-yl]oxypropyl] (9Z,12Z,15Z)-octadeca-9,12,15-trienoate	GL	TG	C51H84O15	954.614	936.581	7.5584	[M+NH4]+	1.09163	3	0.9734	rp	-	91820238	-	-	-	11182	16208.6	19229.8	10167.6	10880.5	10507.8	-
MW0138523	T3_positive	Isorhamnetin 3-O-[b-D-glucopyranosyl-(1->2)-[a-L-rhamnopyranosyl-(1->6)]-b-D-glucopyranoside]	Flavonoids	Flavones	C34H42O21	787.229	786.222	3.8026	[M+H]+	1.09219	3	0.9734	rp	-	14309660	HMDB0038254	-	-	548832	568206	570534	534746	534630	536519	-
MW0145374	T3_positive	Arg-His-His	Amino acids and derivatives	Amino acids and derivatives	C18H28N10O4	466.264	448.229	5.1005	[M+NH4]+	1.11439	3	0.9729	rp	-	145453835	-	20444	-	283332	305004	274264	283583	281043	280700	-
MEDP1649	T3_positive	3-O-Methyl-a-methyldopa	Amino acids and derivatives	Amino acids and derivatives	C10H13NO4	212.092	211.084	1.591	[M+H]+	1.145	3	0.9722	rp	-	9307	HMDB0060747	-	-	16028.5	22852	27324.4	22123.4	22131.9	21902	-
MW0129624	T3_positive	1-(Dimethylamino)-2-methyl-3,4-diphenylbutane-1,3-diol	Alcohol and amines	Alcohols	C19H25NO2	322.187	299.188	1.153	[M+Na]+	1.17725	3	0.9714	rp	-	70634678	HMDB0144301	-	-	29867.9	33754.9	18088	16544.6	16527.9	16525.7	-
MW0165710	T3_positive	SureCN33428	Organic acids	Organic acids	C38H60O18	805.384	804.378	5.8906	[M+H]+	1.20018	3	0.9709	rp	-	90658293	-	-	C09189	79799.5	98128.2	72808.3	84713.4	83919.5	83255.7	ko00904,ko01110
MW0061937	T3_positive	Pip2(16:0/16:2(9Z,12Z))	GP	PI-P	C41H77O19P3	984.465	966.427	5.2994	[M+NH4]+	1.2331	3	0.9701	rp	-	53480225	HMDB0010034	-	-	289061	272549	260003	290391	290480	286945	-
MEDN0375	T3_positive	13-HOTE	Lipids	Free fatty acids	C18H30O3	295.227	294.219	6.5273	[M+H]+	1.23725	3	0.97	rp	-	10469728	HMDB0010203	-	-	841844	870603	313240	778240	773711	773836	-
MW0052755	T3_positive	Ethyl(S)-3-hydroxybutyrate glucoside	Others	Lactones	C12H22O8	312.165	294.132	3.0553	[M+NH4]+	1.3305	3	0.9678	rp	-	76463850	HMDB0031693	-	-	117529	117693	107226	121797	121064	120957	-
MW0156772	T3_positive	Ser-His-Gln-Glu	Amino acids and derivatives	Amino acids and derivatives	C19H29N7O9	522.201	499.203	0.7764	[M+Na]+	1.35356	3	0.9673	rp	-	-	-	226142	-	18750	7379.74	14937.1	18112	19077.8	19150.5	-
MW0055631	T3_positive	PA(16:0/22:6(4Z,7Z,10Z,13Z,16Z,19Z))	GP	PA	C41H69O8P	743.459	720.473	8.7165	[M+Na]+	1.397	3	0.9663	rp	-	24779561	HMDB0114849	-	-	7055.73	5171.47	6754.27	4136.78	3968.82	3821.25	-
MW0015132	T3_positive	7',8'-Dihydro-8'-hydroxyreticulataxanthin	Others	Ketone compounds	C33H46O3	529.299	490.345	5.2023	[M+K]+	1.41839	3	0.9658	rp	-	131752545	HMDB0039090	-	-	94575.6	62839.4	56156.2	61253.4	61301.7	61298.9	-
MW0151018	T3_positive	His-Lys-Phe-Lys	Amino acids and derivatives	Amino acids and derivatives	C27H42N8O5	559.332	558.328	4.6003	[M+H]+	1.46258	3	0.9647	rp	-	-	-	154767	-	46855.5	43762.2	45275.9	49290.2	49260.9	49523.4	-
MW0141217	T3_positive	(1S,4aS,7aS)-7-methyl-1-[(2S,3R,4S,5S,6R)-3,4,5-trihydroxy-6-(hydroxymethyl)tetrahydropyran-2-yl]oxy-1,4a,5,7a-tetrahydrocyclopenta[c]pyran-4-carboxylic acid	Terpenoids	Monoterpenoids	C16H22O9	381.115	358.126	3.2147	[M+Na]+	1.544	3	0.9629	rp	-	118701458	-	-	C11672	17884.2	16832.2	17122.7	19247.6	19341.2	19212.2	ko00902,ko01110
MW0145670	T3_positive	Asn-Arg-Gln-Lys	Amino acids and derivatives	Amino acids and derivatives	C21H40N10O7	567.303	544.308	4.4673	[M+Na]+	1.573	3	0.9622	rp	-	-	-	197347	-	6838.2	13208.5	10945.2	9215.05	8710.09	8521.59	-
MW0129927	T3_positive	[3,4,5-Trihydroxy-6-(hydroxymethyl)oxan-2-yl] 3-hydroxy-4,5-dimethoxybenzoate	Benzene and substituted derivatives	Benzene and substituted derivatives	C15H20O10	378.139	360.106	2.3434	[M+NH4]+	1.6175	3	0.9612	rp	-	45359580	-	-	-	23273.5	25903.4	23331.6	25462.6	25439.9	25401.4	-
MW0104951	T3_positive	3-[5-(2-Methylpropyl)-3,6-dioxopiperazin-2-yl]propanoic acid	Organic acids	Organic acids	C11H18N2O4	260.16	242.127	1.6105	[M+NH4]+	1.643	3	0.9606	rp	-	86178349	-	-	-	56254	59579.9	44605.9	77879.1	69553.1	71141.4	-
MW0131646	T3_positive	3,4,5-trihydroxy-6-(3-{3,5,7-trihydroxy-6-[3,4,5-trihydroxy-6-(hydroxymethyl)oxan-2-yl]-3,4-dihydro-2H-1-benzopyran-2-yl}phenoxy)oxane-2-carboxylic acid	Organic acids	Organic acids	C27H32O16	630.202	612.169	2.8284	[M+NH4]+	1.69104	3	0.9595	rp	-	131833078	HMDB0126696	-	-	9444.75	9861.8	8482.35	14266.8	13532.1	13792.4	-
MW0146651	T3_positive	beta-D-Galactosyl-beta-1,4-N-acetyl-D-glucosaminylglycopeptide	Others	Saccharides	C42H74N8O22	1060.52	1042.49	4.8806	[M+NH4]+	1.69402	3	0.9594	rp	-	5462268	-	-	C04819	133802	136568	133515	148806	148399	146484	-
MW0159894	T3_positive	3,3'-Diindolylmethane	Alkaloids	Plumerane	C17H14N2	285.072	246.116	0.835	[M+K]+	1.74625	3	0.9582	rp	-	3071	HMDB0246001	-	-	125201	130421	129546	120521	117719	118955	-
MW0009680	T3_positive	Rilpivirine	Benzene and substituted derivatives	Benzene and substituted derivatives	C22H18N6	405.13	366.159	4.5852	[M+K]+	1.7635	3	0.9578	rp	-	6451164	HMDB0061725	-	-	27098.9	25068.9	32862.2	26633.1	27410.7	27351.5	-
MW0108537	T3_positive	n-[4'-Hydroxy-(e)-cinnamoyl]-l-aspartic acid	Amino acids and derivatives	Amino acids and derivatives	C13H13NO6	297.107	279.074	1.6574	[M+NH4]+	1.782	3	0.9574	rp	-	24891369	HMDB0029234	-	-	51445.7	50217.2	57361.3	51784	51785.5	51927.6	-
MW0129493	T3_positive	1-(2,4-dihydroxyphenyl)-3-{3-[(3,3-dimethyloxiran-2-yl)methyl]-4-hydroxyphenyl}propan-1-one	Others	Ketone compounds	C20H22O5	343.154	342.147	7.06	[M+H]+	1.80975	3	0.9567	rp	-	131839374	HMDB0135884	-	-	23111.4	23306.1	20928	21952	21773.2	21947.3	-
MW0000025	T3_positive	(9E)-5-hydroxy-17-(1H-indol-3-ylmethyl)-4-methoxy-7,14,15-trimethyl-13-oxa-18-azatetracyclo[9.8.0.01,16.012,14]nonadec-9-ene-2,19-dione	Benzene and substituted derivatives	Benzene and substituted derivatives	C30H38N2O5	529.274	506.278	4.4092	[M+Na]+	1.83199	3	0.9562	rp	-	45359269	-	-	-	33189.3	34772.3	22739	33354	32702.8	33401.2	-
MW0145323	T3_positive	Arg-Gln-Asp-Glu-His	Amino acids and derivatives	Amino acids and derivatives	C26H41N11O11	706.29	683.299	5.323	[M+Na]+	1.90048	3	0.9547	rp	-	-	-	264412	-	27798.7	34905	36070.7	32308.9	32333.1	31859.1	-
MW0161229	T3_positive	[3-[Hydroxy-[2-(methylamino)ethoxy]phosphoryl]oxy-2-octadecanoyloxypropyl] octadecanoate	GL	DG	C42H84NO8P	784.583	761.593	6.8379	[M+Na]+	1.91178	3	0.9544	rp	-	9547030	HMDB0112975	-	-	346647	291549	63894.4	4253.06	3293.77	4497.09	-
MEDP1024	T3_positive	Leu-Val	Amino acids and derivatives	Amino acids and derivatives	C11H22N2O3	231.17	230.163	2.2968	[M+H]+	0.0164051	3	0.9527	rp	-	6993115	HMDB0029131	-	-	201492	198875	193775	122373	137735	136477	-
MW0140067	T3_positive	(2S,3R)-4-methylidene-2-octyl-5-oxooxolane-3-carboxylic acid	Organic acids	Organic acids	C14H22O4	255.159	254.152	6.228	[M+H]+	2.02325	3	0.9519	rp	-	6482234	-	96552	-	63514.3	60345.6	51192.9	59366	57010.8	60722.5	-
ZINC59588480	T3_positive	Bis(7-hydroxyheptyl) hexanedioate	Others	Lactones	C20H38O6	375.273	374.267	6.4675	[M+H]+	2.09775	3	0.9502	rp	-	101493123	-	-	-	23788	27730	35825.8	29070.3	30168.1	30230	-
MW0049513	T3_positive	1-Myristoyl-3-docosahexaenoyl-sn-glycerol	GL	DG	C39H64O5	613.481	612.475	7.5204	[M+H]+	2.24565	3	0.9469	rp	-	131801712	HMDB0055980	-	-	25212.7	15032.3	27229.1	12900.1	12789.1	12689	-
MW0011668	T3_positive	(Z)-2-Methyl-2-butene-1,4-diol 4-O-beta-D-Glucopyranoside	Others	Saccharides	C11H20O7	303.082	264.121	1.0933	[M+K]+	2.25775	3	0.9466	rp	-	131753063	HMDB0041187	-	-	78335	94059.9	84778.8	75335.6	76155.2	76190.8	-
MEDL01851	T3_positive	Saponin D	Terpenoids	Triterpene Saponin	C48H78O17	944.558	926.524	6.1662	[M+NH4]+	2.26502	3	0.9465	rp	-	131752825	HMDB0040468	-	-	81241.9	98625.1	20725.1	84814.2	83576.9	83502.9	-
MW0148631	T3_positive	D-Lombricine	Organic acids	Organic acids	C6H15N4O6P	293.064	270.073	0.7569	[M+Na]+	2.30325	3	0.9456	rp	-	439556	-	-	C01726	121204	124245	117604	104927	104727	107135	ko00470,ko01100
MW0108613	T3_positive	N-Acetyldjenkolic acid	Organic acids	Organic acids	C9H16N2O5S2	297.06	296.05	2.7984	[M+H]+	2.34225	3	0.9447	rp	-	78061794	HMDB0029421	-	-	50483.8	43755.4	45736.4	47287.6	46624.9	47267.3	-
MEDP1241	T3_positive	5-Hydroxy-2-oxo-4-ureido-2,5-dihydro-1H-imidazole-5-carboxylic acid ester	Organic acids	Organic acids	C5H6N4O5	203.041	202.034	0.5618	[M+H]+	1.31484	3	0.9443	rp	-	-	-	-	-	765889	705002	703787	741174	741346	735602	-
MW0155851	T3_positive	Pro-Glu-Glu-Leu-Lys	Amino acids and derivatives	Amino acids and derivatives	C27H46N6O10	615.336	614.327	5.4776	[M+H]+	2.37348	3	0.944	rp	-	-	-	264408	-	299337	302330	281035	251758	259167	257833	-
MW0141216	T3_positive	10-Deoxygeniposide tetraacetate	Others	Lactones	C25H32O13	579.149	540.184	3.1154	[M+K]+	2.39049	3	0.9437	rp	-	443345	-	-	-	110366	97466.2	136676	118717	118459	118724	-
MW0161372	T3_positive	2-Phenylethyl D-glucopyranoside	Alcohol and amines	Alcohols	C14H20O6	285.133	284.126	4.1502	[M+H]+	2.47125	3	0.9419	rp	-	11044282	-	-	-	417044	490375	387025	429675	425264	425082	-
MW0154292	T3_positive	Nap-Phe-OH	Amino acids and derivatives	Amino acids and derivatives	C27H22N2O6	509.113	470.148	0.7764	[M+K]+	2.58088	3	0.9395	rp	-	-	-	65011	-	11379.7	14320.6	15484.5	9142.85	9519.35	9060.69	-
MW0152110	T3_positive	Landomycin A	Benzene and substituted derivatives	Benzene and substituted derivatives	C55H74O22	1104.51	1086.47	4.9342	[M+NH4]+	2.60108	3	0.939	rp	-	9988748	-	-	C18822	482722	435566	485514	424758	424930	417161	-
MW0105560	T3_positive	Alanylserylarginine	Amino acids and derivatives	Amino acids and derivatives	C12H24N6O5	333.19	332.181	4.1631	[M+H]+	2.955	3	0.9313	rp	-	18218506	-	-	-	25412.1	25415.1	25032.9	29230.7	29451.5	28666.1	-
MW0113064	T3_positive	NCGC00380744-01_C22H32O11_beta-D-Glucopyranoside, 4-hydroxy-3-(3-methyl-2-buten-1-yl)phenyl 6-O-[(2R,3R,4R)-tetrahydro-3,4-dihydroxy-4-(hydroxymethyl)-2-furanyl]-	Benzene and substituted derivatives	Benzene and substituted derivatives	C22H32O11	490.228	472.195	4.7027	[M+NH4]+	3.0964	3	0.9283	rp	-	23872104	-	-	-	260569	252425	236466	266056	264048	262825	-
MW0145502	T3_positive	Arg-Ser-Ser	Amino acids and derivatives	Amino acids and derivatives	C12H24N6O6	366.209	348.176	4.1179	[M+NH4]+	3.1685	3	0.9267	rp	-	145453941	-	17369	-	121676	68161.3	89338.7	90129.5	86061.1	86831	-
MEDP1444	T3_positive	FFA(18:5)	Lipids	Free fatty acids	C18H26O2	275.201	274.193	6.3678	[M+H]+	3.2005	3	0.9261	rp	-	-	-	-	-	1.21347e+06	1.23003e+06	907972	1.14556e+06	1.1444e+06	1.14764e+06	-
MW0162422	T3_positive	alpha-D-xylosyl-(1->6)-beta-D-glucosyl-(1->4)-beta-D-glucose	Alcohol and amines	Alcohols	C17H30O15	513.121	474.159	0.7569	[M+K]+	3.2257	3	0.9255	rp	-	25202590	-	-	-	48431.1	52488.4	43266.6	49480.6	49511.9	50151.9	-
MEDP1664	T3_positive	Glu-Leu-Arg	Amino acids and derivatives	Amino acids and derivatives	C17H32N6O6	417.245	416.238	1.1117	[M+H]+	3.7897	3	0.9238	rp	-	25217475	-	-	-	16023.3	18024.1	17379.1	21362.3	21603.2	21099.8	-
ZINC95911667	T3_positive	Glochidacuminoside C	Others	Lactones	C22H32O10	457.206	456.2	4.961	[M+H]+	3.39195	3	0.922	rp	-	21577091	-	-	-	150424	185790	164805	158387	157270	158430	-
MW0005925	T3_positive	Ginnalin A	Terpenoids	Triterpene Saponin	C20H20O13	507.058	468.09	0.8651	[M+K]+	3.43757	3	0.921	rp	-	5318457	-	-	-	24211.7	34236.9	38392.2	22047.5	21975.4	22425.2	-
ZINC14824825	T3_positive	tylophoridicine C	Benzene and substituted derivatives	Benzene and substituted derivatives	C22H23NO5	382.167	381.158	2.187	[M+H]+	3.4425	3	0.9209	rp	-	44443382	-	-	-	15311.8	18524.4	27030.3	25309.7	25366.3	25877.6	-
MW0130009	T3_positive	2-(2,4-Dihydroxyphenyl)-3,5,6,7-tetrahydroxychromen-4-one	Others	Ketone compounds	C15H10O8	319.045	318.038	3.8872	[M+H]+	0.187804	3	0.9209	rp	-	57696284	HMDB0131755	-	-	264162	251965	270183	252948	253051	253525	-
MW0114073	T3_positive	Chondroitin D-glucuronate	Others	Saccharides	C16H27NO11	448.123	409.158	2.5418	[M+K]+	3.44831	3	0.9208	rp	-	131769912	HMDB0060454	-	-	9282.58	9945.2	10839.8	10407.9	10361	9805.99	-
MW0113351	T3_positive	6-(4-{5,7-dihydroxy-3-[(3,4,5-trihydroxyoxan-2-yl)oxy]-5H-chromen-2-yl}-2-hydroxyphenoxy)-3,4,5-trihydroxyoxane-2-carboxylic acid	Organic acids	Organic acids	C26H27O16	613.158	595.13	0.8157	[M+NH4]+	3.51183	3	0.9195	rp	-	131834300	HMDB0127912	-	-	249508	299427	275530	241279	244294	241635	-
MW0140722	T3_positive	(Z)-2-methylureidoperacrylic acid	Organic acids	Organic acids	C5H8N2O4	161.059	160.048	3.1585	[M+H]+	3.517	3	0.9194	rp	-	56927741	-	-	C20232	141272	138137	154517	140375	140842	139558	-
MW0011043	T3_positive	2-[6-[[4-[5-[3,4-dihydroxy-6-methyl-5-(3,4,5-trihydroxyoxan-2-yl)oxyoxan-2-yl]oxy-3,4-dihydroxy-6-methyloxan-2-yl]oxy-3,5-dihydroxy-6-[(2E,6E)-3,7,11-trimethyldodeca-2,6,10-trienoxy]oxan-2-yl]methoxy]-4,5-dihydroxyoxan-3-yl]oxyoxane-3,4,5-triol	Terpenoids	Terpene	C48H80O26	1090.53	1072.49	5.1204	[M+NH4]+	3.52731	3	0.9192	rp	-	24039357	-	-	-	2.33627e+06	2.50052e+06	2.27432e+06	2.43998e+06	2.42741e+06	2.41105e+06	-
MW0013091	T3_positive	2,3-Diacetoxypropyl stearate	GL	TG	C25H46O6	465.318	442.329	5.9595	[M+Na]+	3.52813	3	0.9191	rp	-	256388	HMDB0059931	-	-	19702.8	10373.4	10176.4	14859.3	14889.3	14858.5	-
MW0105563	T3_positive	Alanylthreonylarginine	Amino acids and derivatives	Amino acids and derivatives	C13H26N6O5	369.19	346.197	3.6933	[M+Na]+	3.67025	3	0.9162	rp	-	18218525	-	-	-	20686.2	19099.3	19662.3	20927.3	20957.8	21102.5	-
MW0136111	T3_positive	6-{[8,8-dimethyl-6-(2-methylpropanoyl)-2-oxo-4-phenyl-2H,8H-pyrano[2,3-f]chromen-5-yl]oxy}-3,4,5-trihydroxyoxane-2-carboxylic acid	Organic acids	Organic acids	C30H30O11	589.169	566.179	1.4303	[M+Na]+	3.86449	3	0.9121	rp	-	131832539	HMDB0126094	-	-	15701.5	19184.8	17560.5	13978.9	13785.9	13969.8	-
MW0061365	T3_positive	Pgp(16:0/22:4(7Z,10Z,13Z,16Z))	GP	PG-P	C44H80O13P2	879.511	878.507	6.5073	[M+H]+	3.88957	3	0.9116	rp	-	53481803	HMDB0013483	-	-	787049	877768	165216	604921	598524	604931	-
MW0132554	T3_positive	3,4,8,9,10-pentahydroxy-6-oxo-2-{5,6,7-trihydroxy-1-oxo-3-[1,2,3-trihydroxy-4-(sulfooxy)butyl]-1H-isochromen-8-yl}-6H-benzo[c]chromene-1-carboxylic acid	Organic acids	Organic acids	C27H20O21S	735.003	712.022	0.5618	[M+Na]+	3.90242	3	0.9114	rp	-	131836136	HMDB0129912	-	-	32764	27913.5	27102.2	29389.2	28207	28515	-
MW0061134	T3_positive	PG(18:0/22:5(4Z,7Z,10Z,13Z,16Z))	GP	PG	C46H81O10P	847.547	824.557	4.7623	[M+Na]+	3.95835	3	0.9102	rp	-	53480612	HMDB0010612	-	-	7781.69	7027.3	11635.2	5333.07	5490.42	4216.25	-
ZINC85643504	T3_positive	[(2S,3R,4S,5R,6R)-6-[5,7-dihydroxy-2-(4-methoxyphenyl)-8-(3-methylbut-2-enyl)-4-oxochromen-3-yl]oxy-5-hydroxy-2-methyl-4-[[(2R,3R,4S,5S,6R)-3,4,5-trihydroxy-6-(hydroxymethyl)oxan-2-yl]oxymethyl]oxan-3-yl] acetate	Others	Lactones	C36H44O16	755.239	732.263	4.4432	[M+Na]+	4.00896	3	0.9092	rp	-	11968452	-	-	-	130297	116555	104677	116339	116947	117004	-
MW0116754	T3_positive	1-(Nitroguanyl)-3,5-dimethylpyrazole	Others	Others	C6H9N5O2	201.112	183.076	4.4351	[M+NH4]+	4.0615	3	0.9081	rp	-	7240976	-	-	-	12062.5	13168.8	15002.3	13197.8	12750.1	12796.9	-
MW0063387	T3_positive	Ruscin	Terpenoids	Terpene	C44H68O17	891.42	868.446	5.0211	[M+Na]+	4.2042	3	0.9052	rp	-	133554251	-	-	-	15456.9	16342.3	13387.3	16472.7	17163.1	16773	-
pmp001106	T3_positive	Vitexin-2''-O-glucoside	Flavonoids	Flavones	C27H30O16	633.142	610.153	4.2224	[M+Na]+	4.28563	3	0.9036	rp	-	102465037	-	-	-	167944	199306	199581	186845	185195	189961	-
ZINC70454569	T3_positive	[(1R,2R,3R,4S,7R,9S,10S,12R,15S)-4,12-diacetyloxy-9,15-dihydroxy-10,14,17,17-tetramethyl-11-oxo-6-oxatetracyclo[11.3.1.03,10.04,7]heptadec-13-en-2-yl] benzoate	Benzene and substituted derivatives	Benzene and substituted derivatives	C31H38O10	593.233	570.246	2.4227	[M+Na]+	4.38826	3	0.9015	rp	-	5316473	-	-	-	7115.17	11375.2	9312.48	9495.16	9445.76	9663.76	-
MW0165080	T3_positive	Descarbamoylnovobiocin(1-)	Benzene and substituted derivatives	Benzene and substituted derivatives	C30H34NO10-	586.248	568.218	4.2618	[M+NH4]+	4.80183	3	0.8933	rp	-	71581019	-	-	-	59845.3	65333.2	80156.2	78931.2	80720.2	80040.1	-
MW0144442	T3_positive	Akeboside Ste	Terpenoids	Triterpene Saponin	C47H76O16	897.519	896.513	4.7999	[M+H]+	4.83732	3	0.8926	rp	-	46173935	-	-	C17548	101239	103675	82746.4	91986.6	92091.8	93002.3	-
MEDP1990	T3_positive	Polydextrose	Others	Saccharides	C12H22O11	381.079	342.116	0.7371	[M+K]+	0.503366	3	0.8855	rp	-	872	HMDB0248216	-	-	720762	656213	553226	664009	679208	670486	-
MW0114657	T3_positive	2,6-Dimethoxy-4-[(E)-3-(beta-D-glucopyranosyloxy)-1-propenyl]phenyl beta-D-glucopyranoside	Benzene and substituted derivatives	Benzene and substituted derivatives	C23H34O14	552.22	534.195	3.5681	[M+NH4]+	5.34639	3	0.8827	rp	-	46705486	HMDB0040814	-	-	65240.4	69320.9	65004.2	128180	118981	124083	-
MW0010622	T3_positive	1-(3,4-Dimethoxyphenyl)-2-[4-[5-[4-[1-(3,4-dimethoxyphenyl)-1-hydroxypropan-2-yl]oxy-3-methoxyphenyl]-3,4-dimethyloxolan-2-yl]-2-methoxyphenoxy]propan-1-ol	Lignans and Coumarins	Lignans	C42H52O11	733.362	732.351	5.6151	[M+H]+	5.51263	3	0.8795	rp	-	10190528	HMDB0254321	-	-	23297	20434.3	11730.7	17704.5	18683.8	18042.9	-
MW0108744	T3_positive	N-decanoylglycine	Amino acids and derivatives	Amino acids and derivatives	C12H23NO3	247.205	229.168	5.5089	[M+NH4]+	5.51575	3	0.8795	rp	-	1712391	HMDB0013267	-	-	21924.5	22700.3	22120.6	21413.9	21906.5	21886.8	-
MW0124222	T3_positive	Garcinolic acid	Organic acids	Organic acids	C38H46O9	647.327	646.314	5.1005	[M+H]+	5.9053	3	0.8722	rp	-	6857794	-	43950	-	39238.7	36549.5	29191.3	33149.5	34404.9	34595.8	-
MW0151105	T3_positive	His-Thr-Tyr	Amino acids and derivatives	Amino acids and derivatives	C19H25N5O6	442.177	419.18	1.9175	[M+Na]+	6.00287	3	0.8704	rp	-	145455983	-	22163	-	1746.97	303.11	139.35	759.64	730.96	756.75	-
MW0118678	T3_positive	2-Methoxy-5-methyl-3-(2-methylbut-3-en-2-yl)chromen-4-one	Others	Ketone compounds	C16H18O3	259.127	258.126	2.117	[M+H]+	6.01375	3	0.8702	rp	-	23786330	-	-	-	38838.7	35284.9	38447.8	34089.6	34069.7	34496.4	-
MW0103615	T3_positive	N-[3-[2-(2-aminoethylamino)-2-oxoethyl]phenyl]-2-[4-[[9-[(2R,5R)-3,4-dihydroxy-5-(hydroxymethyl)oxolan-2-yl]purin-6-yl]amino]phenyl]acetamide	Nucleotides and derivatives	Nucleotides and derivatives	C28H32N8O6	577.247	576.245	4.1434	[M+H]+	6.0407	3	0.8697	rp	-	91746272	-	-	-	11089	7155.61	13629.9	12646.8	12874.1	12630.3	-
MW0130429	T3_positive	2',4'-Dihydroxychalcone 4'-glucoside	Others	Ketone compounds	C21H22O8	420.168	402.132	1.9041	[M+NH4]+	6.13684	3	0.8679	rp	-	6857762	-	43841	-	47306.7	29780.5	24423.7	32763.9	32269.6	32776.1	-
MW0151360	T3_positive	Ile-Asp-Ala-Ser-Lys	Amino acids and derivatives	Amino acids and derivatives	C22H40N6O9	555.279	532.286	5.1997	[M+Na]+	6.24266	3	0.8659	rp	-	-	-	264277	-	33107.6	28303.4	16966.2	26699	26581.2	25974.6	-
MW0161817	T3_positive	N-[(2R,4S,5S)-5-({[(2R,4S,5S)-3-acetamido-5-({[(2R,4R,5S)-3-acetamido-4,5-dihydroxy-6-(hydroxymethyl)oxan-2-yl]methoxy}methyl)-4-hydroxy-6-(hydroxymethyl)oxan-2-yl]methoxy}methyl)-2,4-dihydroxy-6-(hydroxymethyl)oxan-3-yl]acetamide	Alcohol and amines	Amines	C28H49N3O16	701.337	683.311	5.6151	[M+NH4]+	6.26775	3	0.8655	rp	-	21252321	-	-	-	66165	69974.2	65467.6	75093.2	77423.3	77950.7	-
MW0000853	T3_positive	Trimethyl-(3-naphthalen-1-yl-3-oxopropyl)azanium	Benzene and substituted derivatives	Benzene and substituted derivatives	C16H20NO+	265.154	242.155	2.502	[M+Na]+	6.27675	3	0.8653	rp	-	1518	-	-	-	28245.2	27942	27245.7	28413.9	28474.6	28289.2	-
MW0111381	T3_positive	(1R,3R,4S,5R)-3-[(E)-3-(3,4-dihydroxyphenyl)prop-2-enoyl]oxy-1,5-dihydroxy-4-[(E)-3-(3-hydroxy-4-methoxyphenyl)prop-2-enoyl]oxycyclohexane-1-carboxylic acid	Organic acids	Organic acids	C26H26O12	531.139	530.142	0.7764	[M+H]+	6.4634	3	0.8619	rp	-	75368781	-	-	-	13434.2	18122.6	23227.6	12926	12723	12783.2	-
MW0140389	T3_positive	(3S,2'S)-4-Ketomyxol 2'-alpha-L-fucoside	Terpenoids	Terpene	C46H64O8	767.445	744.46	8.7405	[M+Na]+	6.55598	3	0.8603	rp	-	23724613	-	-	-	1579.63	371.67	530.61	1770.89	1938.38	1973.62	-
MW0055791	T3_positive	PA(18:3(6Z,9Z,12Z)/20:5(5Z,8Z,11Z,14Z,17Z))	GP	PA	C41H65O8P	739.427	716.442	8.7289	[M+Na]+	6.56904	3	0.86	rp	-	52928981	HMDB0114990	-	-	13069	6445.09	8426.67	10319.8	10450.3	10219.5	-
MW0061251	T3_positive	PG(22:5(4Z,7Z,10Z,13Z,16Z)/22:5(4Z,7Z,10Z,13Z,16Z))	GP	PG	C50H79O10P	893.526	870.541	6.4076	[M+Na]+	6.79332	3	0.856	rp	-	131823255	HMDB0116618	-	-	527398	465956	145900	424997	433271	432800	-
MW0143205	T3_positive	methyl {2-[(1R)-1-(3,4-dimethoxyphenyl)-4-oxocyclohex-2-en-1-yl]ethyl}methylcarbamate	Benzene and substituted derivatives	Benzene and substituted derivatives	C19H25NO5	386.134	347.173	0.7572	[M+K]+	6.8175	3	0.8556	rp	-	443747	-	-	C12262	47294.3	54652.3	57602	31789	33414.2	32501	-
MW0052906	T3_positive	Fevicordin B 2-[rhamnosyl-(1->4)-glucosyl-(1->6)-glucoside]	Steroids	Steroid	C49H74O22	1032.49	1014.47	4.8605	[M+NH4]+	7.07174	3	0.8511	rp	-	131751785	HMDB0035498	-	-	27841.5	30625.1	24444.4	36999	36488	33974.6	-
ZINC103551232	T3_positive	9alpha,10beta-Diacetoxy-5alpha-cinnamoyloxytaxa-4(20),11-diene-13alpha-ol	Others	Lactones	C33H42O7	573.288	550.293	4.7451	[M+Na]+	7.17086	3	0.8493	rp	-	15548659	-	-	-	9353.12	8744.2	14535.7	13878.3	13859.6	13585.2	-
MW0162634	T3_positive	Methyloxalo-acetate	Organic acids	Organic acids	C5H4O5-2	145.016	144.006	0.5618	[M+H]+	7.18325	3	0.8491	rp	-	25203854	-	-	-	507126	469521	468029	489231	486531	489212	-
MW0156957	T3_positive	Ser-Tyr-His-Asp	Amino acids and derivatives	Amino acids and derivatives	C22H28N6O9	521.202	520.192	3.5519	[M+H]+	7.26026	3	0.8478	rp	-	-	-	231201	-	67484.7	75194.5	77267.6	70602	71559.4	70985.2	-
MW0166186	T3_positive	Demethylphylloquinol	Alcohol and amines	Alcohols	C30H46O2	439.356	438.35	6.819	[M+H]+	7.34362	3	0.8463	rp	-	91820032	-	-	-	167073	101830	12472.6	115736	118533	118747	-
MW0116808	T3_positive	Phenothiazin-10-yl-piperidin-1-yl-methanone	Others	Ketone compounds	C18H18N2OS	328.139	310.114	1.9602	[M+NH4]+	7.46	3	0.8443	rp	-	705775	-	-	-	58970.5	40647.3	35182.4	43025.5	43227.2	43693.5	-
MW0144480	T3_positive	Ala-Arg-Pro-Lys-Leu	Amino acids and derivatives	Amino acids and derivatives	C26H49N9O6	601.409	583.381	6.8036	[M+NH4]+	7.57561	3	0.8423	rp	-	-	-	264745	-	132829	103619	12849.8	59078.1	61373.1	56690	-
MW0146005	T3_positive	Asp-Ala-His-Asp	Amino acids and derivatives	Amino acids and derivatives	C17H24N6O9	479.154	456.161	4.3411	[M+Na]+	7.62128	3	0.8416	rp	-	-	-	119602	-	31337.8	26541.9	32767.2	30335.7	30468.2	30331.4	-
MEDP1668	T3_positive	Leu-Ala-Val	Amino acids and derivatives	Amino acids and derivatives	C14H27N3O4	302.207	301.2	3.5975	[M+H]+	7.89125	3	0.837	rp	-	54565935	-	-	-	27973.2	35872.5	26706.9	28266	27850.8	28245.2	-
MW0161353	T3_positive	melleolide F	Benzene and substituted derivatives	Benzene and substituted derivatives	C23H30O6	441.16	402.204	6.0884	[M+K]+	8.05269	3	0.8343	rp	-	10787295	-	-	-	120479	144545	66289.6	106919	107656	100809	-
MW0154256	T3_positive	Nafenopin glucuronide	Benzene and substituted derivatives	Benzene and substituted derivatives	C26H30O9	487.191	486.189	3.4667	[M+H]+	8.19174	3	0.832	rp	-	443307	-	-	-	42619.9	43885.3	44068	39618.8	37721.9	38895	-
MW0127264	T3_positive	2-Methyl-1-propenethiol	Others	Others	C5H10S	103.054	102.05	1.8782	[M+H]+	8.30275	3	0.8301	rp	-	19883177	HMDB0040347	-	-	327541	327853	298500	312470	313654	313355	-
MW0103905	T3_positive	[(1S,2R,4S,5R,6S,7S,8R,9R,12R)-7,12-diacetyloxy-6-(acetyloxymethyl)-5-benzoyloxy-2,10,10-trimethyl-4-octanoyloxy-11-oxatricyclo[7.2.1.01,6]dodecan-8-yl] benzoate	Benzene and substituted derivatives	Benzene and substituted derivatives	C43H54O13	801.351	778.356	5.0211	[M+Na]+	8.42525	3	0.8281	rp	-	60208831	-	-	-	376825	312549	376602	415802	404663	416681	-
MW0136753	T3_positive	[(2R,3R,4R,5R,6S)-4,5-dihydroxy-6-methyl-2-[[(2R,3S,4S,5R,6S)-3,4,5-trihydroxy-6-[(E)-3-phenylprop-2-enoyl]oxyoxan-2-yl]methoxy]oxan-3-yl] (E)-3-phenylprop-2-enoate	Benzene and substituted derivatives	Benzene and substituted derivatives	C30H34O12	587.218	586.205	6.3079	[M+H]+	8.48365	3	0.8272	rp	-	45360129	-	-	-	135755	136360	40136.8	114073	113693	114178	-
MW0150113	T3_positive	Glu-Phe-Thr-Pro-Ala	Amino acids and derivatives	Amino acids and derivatives	C26H37N5O9	586.249	563.259	3.5574	[M+Na]+	8.64959	3	0.8244	rp	-	-	-	264335	-	38697.8	49620.2	55176.4	42357.6	40462.4	39951.1	-
MW0155397	T3_positive	Phe-Tyr-Val	Amino acids and derivatives	Amino acids and derivatives	C23H29N3O5	450.197	427.211	3.5126	[M+Na]+	8.71053	3	0.8235	rp	-	145457357	-	16335	-	73834.2	80429.4	71452.3	82107.8	80998.2	80498.3	-
MW0114349	T3_positive	D-Pinitol	Others	Saccharides	C7H14O6	212.112	194.079	0.7764	[M+NH4]+	1.35618	3	0.822	rp	-	164619	HMDB0304321	-	-	122524	129406	117361	142083	141997	140248	-
MW0132139	T3_positive	3,4,5-trihydroxy-6-{[5-hydroxy-2-(3-hydroxyphenyl)-7-methoxy-4-oxo-4H-chromen-3-yl]oxy}oxane-2-carboxylic acid	Organic acids	Organic acids	C22H20O12	477.102	476.096	4.7797	[M+H]+	1.55128	3	0.8217	rp	-	131837642	HMDB0133832	-	-	60497.5	63451.8	68150.6	65096.9	65363.2	65780.6	-
ZINC13378583	T3_positive	boeravinone F	Others	Ketone compounds	C17H10O7	349.025	326.043	0.8543	[M+Na]+	9.132	3	0.8167	rp	-	12004175	-	-	-	98567.3	113478	123943	88977	87996.7	89017.3	-
MW0105674	T3_positive	Arg-Ser-Lys	Amino acids and derivatives	Amino acids and derivatives	C15H31N7O5	412.223	389.239	4.449	[M+Na]+	9.168	3	0.8161	rp	-	145453937	-	21298	-	24214.6	19103.4	20796	22992.6	22568.7	23022.3	-
MW0103604	T3_positive	L-2-Aminoadipate adenylate	Nucleotides and derivatives	Nucleotides and derivatives	C16H23N6O10P	529.086	490.121	0.8752	[M+K]+	9.53204	3	0.8104	rp	-	440724	HMDB0006941	-	C05560	4506.23	1291.21	10863.5	4043.91	4422.85	4468.24	ko00300,ko01100,ko01110
ZINC85948878	T3_positive	Deoxycalyxin A 3'-hydroperoxide	Others	Ketone compounds	C35H34O9	616.26	598.22	4.0122	[M+NH4]+	9.55676	3	0.8101	rp	-	102146192	-	-	-	162921	174349	147774	169761	168747	167006	-
MW0053781	T3_positive	Goyaglycoside c	Nucleotides and derivatives	Nucleotides and derivatives	C38H62O9	685.436	662.439	8.6995	[M+Na]+	9.98753	3	0.8035	rp	-	101077714	HMDB0038349	-	-	11169.5	6841.23	9703.64	11121.6	12093.1	12208.8	-
MW0132137	T3_positive	3,4,5-trihydroxy-6-{[5-hydroxy-2-(3-hydroxyphenyl)-4-oxo-8-(3,4,5-trihydroxyoxan-2-yl)-4H-chromen-7-yl]oxy}oxane-2-carboxylic acid	Organic acids	Organic acids	C26H26O15	596.158	578.127	3.1354	[M+NH4]+	10.0835	3	0.802	rp	-	131833667	HMDB0127303	-	-	17799	19906.4	23020.5	19737.7	20659.8	19635.5	-
MW0112629	T3_positive	3,4,5-Trihydroxy-6-[4-oxo-1-(5,6,7-trimethoxy-4-oxochromen-2-yl)cyclohexa-2,5-dien-1-yl]oxyoxane-2-carboxylic acid	Organic acids	Organic acids	C24H24O13	521.13	520.122	4.5429	[M+H]+	10.2071	3	0.8001	rp	-	131834904	HMDB0128593	-	-	27688.6	26399	32852.2	31668.8	31387.6	31462.7	-
MW0154139	T3_positive	N(1),N(8)-bis(sinapoyl)-spermidine	Alkaloids	Phenolamine	C29H39N3O8	580.26	557.274	4.3873	[M+Na]+	10.2561	3	0.7994	rp	-	90659865	-	-	C21170	403794	399882	374513	422209	418923	417197	-
MEDP1396	T3_positive	Carnitine C15:1:DC	FA	CAR	C22H39NO6	452.249	413.278	4.7938	[M+K]+	10.3123	3	0.7986	rp	-	-	-	-	-	28224.5	35939.7	24268.4	27672.8	28624.3	28725	-
MW0010921	T3_positive	NCGC00169485-03_C25H30O13_Cyclopenta[c]pyran-4-carboxylic acid, 1-[[6-O-[(2E)-3-(3,4-dihydroxyphenyl)-1-oxo-2-propen-1-yl]-beta-D-glucopyranosyl]oxy]-1,4a,5,6,7,7a-hexahydro-7-hydroxy-7-methyl-, (1S,4aS,7S,7aS)-	Organic acids	Organic acids	C25H30O13	561.16	538.169	3.3276	[M+Na]+	10.4823	3	0.796	rp	-	23844050	-	-	-	70168.9	66198.8	66644	65819.2	65829.5	65402.6	-
ZINC95913754	T3_positive	Morusimic acid E	FA	Others	C24H45NO10	508.312	507.304	5.0635	[M+H]+	10.5399	3	0.7952	rp	-	10885684	-	-	-	45681.2	51769.1	44866.6	49786.5	49542.6	49290.7	-
MW0161075	T3_positive	(6S)-2-methyl-3,4,5,6-tetrahydropyrimidin-1-ium-6-carboxylate	Organic acids	Organic acids	C6H10N2O2	165.054	142.074	1.0949	[M+Na]+	10.569	3	0.7948	rp	-	6993223	-	-	-	245589	243132	229680	224966	223658	225573	-
MW0134081	T3_positive	CID 74977688	Others	Ketone compounds	C27H30O15	595.165	594.159	3.5323	[M+H]+	2.20904	3	0.7946	rp	-	74977688	HMDB0130958	-	-	2.7731e+06	3.47809e+06	2.75914e+06	2.76447e+06	2.78043e+06	2.77921e+06	-
MW0118582	T3_positive	2-[2-(3,5-Dimethyl-2-oxo-cyclohexyl)-6-oxo-tetrahydro-pyran-4yl]-acetamide	Alcohol and amines	Amines	C15H23NO4	304.151	281.163	1.1141	[M+Na]+	10.7292	3	0.7924	rp	-	10923981	-	-	-	79315.8	67118.6	81782.6	72936.2	73949.4	73753.2	-
MEDL01906	T3_positive	myricetin-3-O-hexoside	Flavonoids	Flavonols	C21H20O13	481.098	480.09	3.5519	[M+H]+	1.41756	3	0.7887	rp	-	12311099	HMDB0125203	-	-	41977.8	46359.7	47033	39412.8	40222.4	39818.7	-
MW0055589	T3_positive	PA(15:0/18:3(6Z,9Z,12Z))	GP	PA	C36H65O8P	674.483	656.442	5.5089	[M+NH4]+	11.1108	3	0.7869	rp	-	52928737	HMDB0114816	-	-	34475.3	37295	37827.6	36730.2	36080.3	36501.6	-
MW0156918	T3_positive	Ser-Thr-Arg-Asp	Amino acids and derivatives	Amino acids and derivatives	C17H31N7O9	478.227	477.218	3.3205	[M+H]+	11.1602	3	0.7862	rp	-	-	-	230161	-	44799.2	48816.2	49732.4	44833.4	45137.8	44952.9	-
MW0115350	T3_positive	Tetraethylene glycol	Alcohol and amines	Alcohols	C8H18O5	195.121	194.115	2.1604	[M+H]+	0.660043	3	0.7858	rp	-	8200	HMDB0094708	-	-	31906.7	25710.8	26438.3	25072.1	24682.1	25088.4	-
MW0012248	T3_positive	12-oxo-c-LTB3	Lipids	Free fatty acids	C30H47N3O10S	664.286	641.298	5.1005	[M+Na]+	11.2518	3	0.7849	rp	-	124202348	HMDB0060154	-	-	117436	160642	144298	126548	119085	124544	-
ZINC95544873	T3_positive	(1S,4R,7S,10S,13S,16S)-24-hydroxy-7-(hydroxymethyl)-10-[(4-methoxyphenyl)methyl]-4,9,13,15,29-pentamethyl-22-oxa-3,6,9,12,15,29-hexazatetracyclo[14.12.2.218,21.123,27]tritriaconta-18,20,23,25,27(31),32-hexaene-2,5,8,11,14,30-hexone	Lignans and Coumarins	Lignans	C40H48N6O10	790.385	772.343	6.2081	[M+NH4]+	11.4041	3	0.7827	rp	-	14390137	-	-	-	176791	201656	120742	175276	175368	172397	-
MW0162820	T3_positive	N-carbamoylputrescinium(1+)	Alcohol and amines	Polyamines	C5H14N3O+	155.106	132.114	5.4999	[M+Na]+	11.7177	3	0.7783	rp	-	25244388	-	-	-	37072	38437.2	31562.3	37140.1	37469	37500.1	-
MEDN1288	T3_positive	Glycine linoleate	GL	DG	C20H35NO3	355.299	337.262	5.2617	[M+NH4]+	11.7352	3	0.7781	rp	-	-	-	-	-	11879.8	14177.6	12659.3	14472	14381.8	14078.1	-
MW0106188	T3_positive	Creatine ethyl ester	Others	Lactones	C6H13N3O2	182.081	159.101	1.0949	[M+Na]+	11.9418	3	0.7752	rp	-	10197817	HMDB0250523	-	-	396661	395226	370255	373063	370617	372997	-
MW0156669	T3_positive	Ser-Asn-Thr-Ile-Leu	Amino acids and derivatives	Amino acids and derivatives	C23H42N6O9	547.31	546.301	5.1997	[M+H]+	12.2144	3	0.7715	rp	-	-	-	264742	-	70511.8	82257	87288.7	92137.6	92296	91745.4	-
MW0154084	T3_positive	N-(Aminomethyl)urea	Alcohol and amines	Polyamines	C2H7N3O	112.05	89.0589	0.778	[M+Na]+	12.2797	3	0.7706	rp	-	440999	-	-	C06383	241755	314395	250139	317433	336546	318390	-
MW0054506	T3_positive	LysoPA(22:6(4Z,7Z,10Z,13Z,16Z,19Z)/0:0)	GP	LPA	C25H39O7P	483.248	482.243	4.3214	[M+H]+	13.1487	3	0.7591	rp	-	25099673	HMDB0114755	-	-	24315	13482	21441	26937.3	26857.3	26993.4	-
MW0013000	T3_positive	1-Stearoyl-2-linoleoyl-sn-glycero-3-phosphate	GP	PA	C39H73O8P	701.495	700.504	8.7095	[M+H]+	13.2857	3	0.7573	rp	-	24779559	HMDB0007861	-	C00416	3913.45	8859.78	7377.8	4194.01	4148.01	3849.94	ko00561,ko00564,ko01100,ko01110,ko04070
MW0016567	T3_positive	Cdp-DG(22:6(4Z,7Z,10Z,13Z,16Z,19Z)/20:2(11Z,14Z))	GL	DG	C54H85N3O15P2	1116.51	1077.55	5.2595	[M+K]+	13.37	3	0.7562	rp	-	131822692	HMDB0116036	-	-	13372.8	23735.2	48100.7	27075.4	31618.4	31187.2	-
MW0007414	T3_positive	Isofenphos-des-N-isopropyl	Benzene and substituted derivatives	Benzene and substituted derivatives	C12H18NO4PS	321.097	303.069	3.3006	[M+NH4]+	13.5398	3	0.7541	rp	-	13326422	-	-	-	28444.9	28466.2	36803.7	29641.5	29620.7	29274	-
MW0061952	T3_positive	Pip2(16:0/22:5(4Z,7Z,10Z,13Z,16Z))	GP	PI-P	C47H83O19P3	1062.5	1044.47	4.7594	[M+NH4]+	13.54	3	0.7541	rp	-	53480240	HMDB0010049	-	-	62056.2	65734.9	55749	72566.4	71377.7	71293.8	-
MW0156476	T3_positive	S1P Lyase Fluorogenic Substrate	Benzene and substituted derivatives	Benzene and substituted derivatives	C14H18NO8P	398.039	359.077	1.4401	[M+K]+	0.00925	3	0.7498	rp	-	-	-	64808	-	18703.4	21478	20965.5	21385.3	21288.4	21349.9	-
MW0144569	T3_positive	Ala-Glu-Phe-His-Phe	Amino acids and derivatives	Amino acids and derivatives	C32H39N7O8	688.241	649.286	4.8342	[M+K]+	0.0175577	3	0.7496	rp	-	-	-	264597	-	14624	21777.7	14893.7	14058.9	14586.1	13953.9	-
ZINC85853371	T3_positive	8-[(1R,2R)-2-hydroxy-1-[(1S,2R)-2-hydroxy-1-(7-methoxy-2-oxochromen-8-yl)-3-methylbut-3-enoxy]-3-methylbut-3-enyl]-7-methoxychromen-2-one	Others	Ketone compounds	C30H30O9	557.17	534.189	4.5452	[M+Na]+	0.0323855	3	0.7492	rp	-	11497469	-	-	-	1739.52	503.38	1640.98	3208.84	3144.86	3139.36	-
MW0015461	T3_positive	9-Hydroxy-8-(hydroxymethyl)-6-(6-methylheptanoyloxy)-2,3,4,5a,6,8,9,9a-octahydropyrano[3,4-b][1,4]dioxepine-3-carboxylic acid	Lipids	Free fatty acids	C18H30O9	408.224	390.189	3.6981	[M+NH4]+	0.04325	3	0.7489	rp	-	23789037	-	-	-	24556.1	23811.6	26717.7	27700.6	28046.3	27520.7	-
MW0167049	T3_positive	(2E,5S,6E,8E,10E)-5-hydroxydodeca-2,6,8,10-tetraenal	FA	Others	C12H16O2	193.121	192.115	4.9839	[M+H]+	0.0745	3	0.7481	rp	-	129320371	-	-	C22087	37575.6	34390.2	32083.5	33706.4	33719.9	33602.1	-
MW0161482	T3_positive	(2R,3S,4S,5R)-2-(hydroxymethyl)-6-[4-[(E)-3-hydroxyprop-1-enyl]-2,6-dimethoxyphenoxy]oxane-3,4,5-triol	Alcohol and amines	Alcohols	C17H24O9	373.149	372.142	3.1556	[M+H]+	0.08125	3	0.748	rp	-	12443176	-	-	-	36841.6	34059.8	22352.8	36298.3	35982	35942.7	-
MW0103946	T3_positive	(6E,8E)-3-hydroxy-10-methoxy-4,9-dimethyl-10-oxodeca-6,8-dienoic acid	Organic acids	Organic acids	C13H20O5	279.118	256.131	0.7579	[M+Na]+	0.18475	3	0.7454	rp	-	129008970	-	-	-	39382.7	37072.2	38675.7	31283.8	32248.1	30945.9	-
MW0148818	T3_positive	Dye X-25377-20	Benzene and substituted derivatives	Benzene and substituted derivatives	C12H12N4O4S	347.02	308.058	0.5412	[M+K]+	0.186	3	0.7454	rp	-	-	-	-	-	2052.53	1776.27	1036.38	1644.64	1568.26	1431.14	-
MW0166597	T3_positive	"cyanidin 3-O-(6""""""""""""""""-O-malyl-beta-D-glucoside)"""""	Flavonoids	Anthocyanidins	C25H22O15-2	585.09	562.096	0.7961	[M+Na]+	0.230921	3	0.7443	rp	-	102515400	-	-	-	324.62	2451.88	151.1	907.95	845.04	911.96	-
ZINC95910020	T3_positive	Carvacrol 2-O-beta-glucopyranosyl(1-2)-beta-glucopyranoside	Alcohol and amines	Alcohols	C22H34O11	475.218	474.21	4.1913	[M+H]+	0.236393	3	0.7441	rp	-	101203408	-	-	-	19178.7	14668.3	19801.4	15752.8	15359.8	15005	-
MW0111895	T3_positive	2-(3-Hydroxyphenyl)ethanol 1'-glucoside	Benzene and substituted derivatives	Benzene and substituted derivatives	C14H20O7	318.155	300.121	2.7783	[M+NH4]+	0.24225	3	0.744	rp	-	75586327	HMDB0038332	-	-	51728.7	51056	47326.6	52586.6	52468.1	52464.3	-
MW0159182	T3_positive	Val-Thr-Leu-Asp-Met	Amino acids and derivatives	Amino acids and derivatives	C24H43N5O9S	616.244	577.278	5.3237	[M+K]+	0.257935	3	0.7436	rp	-	-	-	264496	-	36461.8	41702	35168.3	37525.5	37469.4	36518.1	-
MW0153726	T3_positive	Met(O)-Asn	Amino acids and derivatives	Amino acids and derivatives	C9H17N3O5S	280.09	279.089	0.7569	[M+H]+	0.27125	3	0.7433	rp	-	-	-	-	-	86408.7	83087.7	102313	67726.7	66601.7	67671.9	-
MW0121332	T3_positive	(2R)-5-[(2R)-6-hydroxy-2,7,8-trimethyl-3,4-dihydro-2H-1-benzopyran-2-yl]-2-methylpentanoic acid	Alcohol and amines	Alcohols	C18H26O4	307.19	306.183	6.346	[M+H]+	0.2735	3	0.7432	rp	-	53481525	HMDB0012799	-	-	54296.7	53369.2	47920	54068.3	54137.7	53889.8	-
MW0109470	T3_positive	Pyroglutamylcysteylarginine	Amino acids and derivatives	Amino acids and derivatives	C14H24N6O5S	406.189	388.153	0.7764	[M+NH4]+	0.27825	3	0.7431	rp	-	91746346	-	-	-	1816.48	2313.04	5804.61	2702.43	2643.28	2828.59	-
MW0137529	T3_positive	Brassicoside	Benzene and substituted derivatives	Benzene and substituted derivatives	C34H42O22	825.207	802.217	3.9069	[M+Na]+	0.282592	3	0.743	rp	-	12302038	HMDB0029480	-	-	2705.43	2454.55	1860.63	2212.6	2219.52	2278.94	-
MW0165144	T3_positive	(2R,3R,4R,5S,6R)-3,4,5-trihydroxy-6-[5,5,5-trideuterio-2-(3,3,3-trideuteriopropyl)pentanoyl]oxyoxane-2-carboxylic acid	Organic acids	Organic acids	C14H24O8	321.154	320.147	3.4667	[M+H]+	0.29475	3	0.7427	rp	-	71752850	-	-	-	12700.6	18017	11112.7	12923.6	13250.3	12888.6	-
MW0154153	T3_positive	N-[5-amino-2-[[7-amino-2-[5-amino-3,4-dihydroxy-6-(hydroxymethyl)oxan-2-yl]oxy-4-hydroxy-3-(methylamino)-2,3,4,4a,6,7,8,8a-octahydropyrano[3,2-b]pyran-6-yl]oxy]-3,4-dihydroxycyclohexyl]acetamide	Alcohol and amines	Alcohols	C23H43N5O12	604.282	581.291	2.3567	[M+Na]+	0.306043	3	0.7424	rp	-	439828	-	-	C02856	3059.91	5247.35	5026.18	3721.42	3735.05	3666.53	-
MW0149825	T3_positive	Gln-Thr-Trp	Amino acids and derivatives	Amino acids and derivatives	C20H27N5O6	456.186	433.196	3.6581	[M+Na]+	0.308636	3	0.7423	rp	-	145455228	-	15957	-	5069.98	12729.1	4246.84	8227.83	7001.49	8280.87	-
MW0114664	T3_positive	Jasmolone glucoside	Others	Ketone compounds	C17H26O7	343.171	342.168	4.2839	[M+H]+	0.36675	3	0.7409	rp	-	131751338	HMDB0032870	-	-	5862.43	5262.57	7168.56	7349.37	7432.22	7558.99	-
MW0146130	T3_positive	Asp-His-Phe-Asp	Amino acids and derivatives	Amino acids and derivatives	C23H28N6O9	533.2	532.192	4.2664	[M+H]+	14.6128	3	0.7408	rp	-	-	-	121962	-	32573.1	35489.8	31380	30065.5	30108	29890.2	-
MW0103922	T3_positive	(4Z)-2-(3,4-dimethylphenyl)-4-[(2-methoxyphenyl)methylidene]-1,3-oxazol-5-one	Benzene and substituted derivatives	Benzene and substituted derivatives	C19H17NO3	325.149	307.121	2.1571	[M+NH4]+	0.39125	3	0.7403	rp	-	5980204	-	-	-	16734.4	16172.8	16658.3	26788.5	24508.7	25204.4	-
MW0014325	T3_positive	6-[2-hydroxy-3-methyl-3-[(2S,3R,4S,5S,6R)-3,4,5-trihydroxy-6-(hydroxymethyl)oxan-2-yl]oxybutyl]-5,7-dimethoxychromen-2-one	Organic acids	Organic acids	C22H30O11	488.213	470.179	3.1615	[M+NH4]+	0.399848	3	0.7401	rp	-	45783086	-	-	-	10195.3	8995.98	9205.41	9748.33	9848.86	10182.8	-
MW0145535	T3_positive	Arg-Tyr-Ala-Arg	Amino acids and derivatives	Amino acids and derivatives	C24H40N10O6	565.319	564.313	4.7594	[M+H]+	0.406158	3	0.7399	rp	-	-	-	223093	-	22240.7	19696.8	12897.1	17439.5	16917.7	17015.2	-
MW0157216	T3_positive	Steryl sulfate	Steroids	Steroid	C17H28O4S	346.197	328.171	2.1202	[M+NH4]+	0.4245	3	0.7395	rp	-	439673	-	-	C02195	27536.5	44801.2	56444	59012.6	56158.4	57228.9	-
MW0108817	T3_positive	N-lactoyl-Methionine	Amino acids and derivatives	Amino acids and derivatives	C8H15NO4S	260.043	221.072	2.2368	[M+K]+	0.44675	3	0.739	rp	-	131770418	HMDB0062182	-	-	2398.3	2097.85	3372.42	2738.26	2699.82	2874.56	-
MW0160967	T3_positive	(S)-tetrahydropapaverine	Heterocyclic compounds	Heterocyclic compounds	C20H26NO4+	345.191	344.186	5.4999	[M+H]+	0.4585	3	0.7387	rp	-	6921819	-	-	-	8399.22	5599	7930.36	6431.19	6303.89	5910.1	-
MW0127379	T3_positive	6-[(2-Hydroxyethyl)sulfanyl]-1,2,4-triazine-3,5-diol	Others	Ketone compounds	C5H7N3O3S	207.058	189.021	0.7569	[M+NH4]+	0.4705	3	0.7384	rp	-	1572194	-	-	-	5752.21	19862.2	9834.47	12589	14498	14062.5	-
MW0011752	T3_positive	[4,5-dihydroxy-3,4-bis(hydroxymethyl)-4a,8,8-trimethyl-5,6,7,8a-tetrahydro-1H-naphthalen-1-yl] hexanoate	Others	Lactones	C21H36O6	402.285	384.251	6.1835	[M+NH4]+	0.4725	3	0.7383	rp	-	45359477	-	-	-	2791.64	5844.62	3642.62	6722.94	7152.49	7238.69	-
MW0163684	T3_positive	8-(Methylthio)-2-oxooctanoate	Others	Lactones	C9H15O3S-	204.077	203.074	0.5618	[M+H]+	0.47525	3	0.7383	rp	-	44237313	-	-	-	43878.8	48342.8	43905.4	46909.8	47555.7	47048.2	-
ZINC95914986	T3_positive	Sakerinol A	Alcohol and amines	Amines	C22H31NO6S	438.2	437.187	2.0301	[M+H]+	0.477141	3	0.7382	rp	-	101059285	-	-	-	11943.6	8301.67	6256.29	7047.53	7679.3	7817.88	-
MEDL01878	T3_positive	Methyl dioxindole-3-acetate	Alkaloids	Plumerane	C11H11NO4	222.076	221.069	1.7622	[M+H]+	0.48025	3	0.7381	rp	-	14033762	HMDB0038991	-	-	23360.8	29639.4	22472.3	16315.4	18449.5	18041.1	-
MW0165145	T3_positive	phenyl 5-phospho-alpha-D-ribofuranoside	Organic acids	Organic acids	C11H13O8P-2	305.035	304.035	0.8933	[M+H]+	0.48875	3	0.7379	rp	-	71768105	-	-	-	9485.4	7281.19	12431.4	7935.75	6655.93	7655.22	-
MW0163829	T3_positive	N(1)-(5-phospho-D-ribosyl)glycinamide(1-)	Nucleotides and derivatives	Nucleotides and derivatives	C7H14N2O8P-	324.004	285.049	0.5422	[M+K]+	0.55625	3	0.7363	rp	-	45266651	-	-	-	1803.87	824.75	4359.03	2782.44	2563.2	2801.66	-
MW0155532	T3_positive	p-Hydroxybenzyldesulphoglucosinolate	Benzene and substituted derivatives	Benzene and substituted derivatives	C14H19NO7S	363.115	345.088	0.7474	[M+NH4]+	0.557	3	0.7363	rp	-	46173871	-	-	C17240	1191.86	821	12032.2	6020.85	6582.68	6530.78	ko00966,ko01210
MW0148278	T3_positive	Deoxyguanidinoproclavaminic acid	Organic acids	Organic acids	C9H16N4O3	251.112	228.122	0.5422	[M+Na]+	0.60125	3	0.7352	rp	-	441123	-	-	C06656	9638.08	9172.4	10640.5	14865.7	14553.2	14847.1	ko01100,ko01110
MW0001027	T3_positive	[(E)-5-(4-methoxyphenyl)-2-methyl-3-oxopent-4-enyl] hydrogen sulate	Others	Others	C13H16O6S	301.079	300.067	0.6982	[M+H]+	0.6025	3	0.7352	rp	-	131836946	HMDB0132956	-	-	14211.1	13517.2	4461.57	11151.3	11163.9	11350.7	-
MW0103926	T3_positive	(4E,6E)-3-(4-formylanilino)-8-hydroxyocta-4,6-dienoic acid	Organic acids	Organic acids	C15H17NO4	298.11	275.116	0.7764	[M+Na]+	0.60475	3	0.7351	rp	-	44715362	-	-	-	2801.82	9504.1	3429.06	2066.21	1940.85	2135.97	-
MEDP1421	T3_positive	Carnitine C10:2	FA	CAR	C17H17NO4	317.143	299.116	0.7875	[M+NH4]+	0.60475	3	0.7351	rp	-	-	-	-	-	2928.63	7434.62	6559.27	6635.34	7268.05	5971.32	-
MW0104274	T3_positive	1-Hydroxyoct-2-enoylglycine	Amino acids and derivatives	Amino acids and derivatives	C10H17NO4	254.073	215.116	0.8464	[M+K]+	0.60475	3	0.7351	rp	-	131802912	HMDB0094732	-	-	361.69	1225.3	1137	2562.77	2651.58	2198.78	-
MW0161260	T3_positive	Protoporphyrinate	Others	Lactones	C34H32N4O4-2	583.238	560.242	2.4097	[M+Na]+	0.634726	3	0.7344	rp	-	9548816	-	-	-	2075.3	2585.9	4942.1	3712.24	3673.44	3726.25	-
MW0134078	T3_positive	3-[(2S,3R,4S,5S,6R)-4,5-dihydroxy-3-[(2R,3R,4R,5R,6S)-3,4,5-trihydroxy-6-methyloxan-2-yl]oxy-6-[[(2R,3R,4R,5R,6S)-3,4,5-trihydroxy-6-methyloxan-2-yl]oxymethyl]oxan-2-yl]oxy-5,7-dihydroxy-2-(4-hydroxy-3-methoxyphenyl)-6-methoxychromen-4-one	Benzene and substituted derivatives	Benzene and substituted derivatives	C35H44O21	823.226	800.237	4.0528	[M+Na]+	0.635812	3	0.7344	rp	-	51136513	-	-	-	9467.92	10951.8	7571.94	10087.5	10113.4	10024.8	-
MW0116161	T3_positive	[1-(4-hydroxyphenyl)-3-(5-methoxy-2,2-dimethyl-2H-chromen-6-yl)propoxy]sulfonic acid	Organic acids	Organic acids	C21H24O7S	421.134	420.124	2.117	[M+H]+	0.652188	3	0.734	rp	-	131832373	HMDB0125907	-	-	16344.9	14712.5	13544.2	14318.7	14783.9	14928.7	-
MW0167131	T3_positive	[(2S)-1-[(Z)-icos-11-enoyl]oxy-3-tetradecanoyloxypropan-2-yl] icosanoate	GL	TG	C57H108O6	906.856	888.815	0.6784	[M+NH4]+	0.665606	3	0.7336	rp	-	131753334	HMDB0042192	-	-	1333.87	3451.85	1741.3	1577.68	2165.02	2258.91	-
MW0164283	T3_positive	N-hydroxy-L-isoleucinate	Amino acids and derivatives	Amino acids and derivatives	C6H12NO3-	169.07	146.082	0.5422	[M+Na]+	0.70425	3	0.7327	rp	-	49852349	-	-	-	6626.18	6211.33	6167.53	7347.81	7203.61	7358.38	-
MW0125889	T3_positive	2-Methoxy-10-[2-methyl-3-(methylamino)propyl]-10H-phenothiazine	Benzene and substituted derivatives	Benzene and substituted derivatives	C18H22N2OS	315.153	314.145	2.1535	[M+H]+	0.71025	3	0.7326	rp	-	10335813	HMDB0255124	-	-	10597.3	2860.48	7953.84	9335.74	9293.98	9249.02	-
ZINC49802971	T3_positive	[(2R,3S,4R,5R,6R)-4,5-dihydroxy-6-[[(2R,3S,5S)-3-hydroxy-2,5-dimethoxyoxolan-3-yl]methoxy]-2-(hydroxymethyl)oxan-3-yl] (E)-3-(3,4-dihydroxyphenyl)prop-2-enoate	Benzene and substituted derivatives	Benzene and substituted derivatives	C22H30O13	520.202	502.169	3.6305	[M+NH4]+	0.7145	3	0.7325	rp	-	44481790	-	-	-	10411	13005.2	10834.2	11335.7	11209.2	11188.9	-
ZINC15261419	T3_positive	L-gammaGlu-S-Benzyl-L-Cys-OH	Organic acids	Organic acids	C15H20N2O5S	363.104	340.109	2.1371	[M+Na]+	0.7315	3	0.732	rp	-	21574469	-	-	-	1682.86	3895.84	1848.69	1505.06	1479.74	1677.1	-
MW0130513	T3_positive	2-[(3-amino-2-oxo-2H-chromen-4-yl)amino]benzoic acid	Organic acids	Organic acids	C16H12N2O4	314.122	296.08	1.8979	[M+NH4]+	0.73275	3	0.732	rp	-	767064	-	-	-	1537.25	3441.66	1118.63	1898.12	2060.4	2035.09	-
MW0127116	T3_positive	(E)-1-Propenyl sec-butyl disulfide	Others	Others	C7H14S2	180.087	162.054	2.2399	[M+NH4]+	0.77025	3	0.7311	rp	-	91704044	HMDB0034426	-	-	64766.1	66624.1	65987.6	67598.1	67603.2	67336.6	-
MW0167977	T3_positive	(2Z,4E)-2-aminomuconate	Alkaloids	Alkaloids	C6H6NO4-	174.067	156.03	0.5422	[M+NH4]+	0.79325	3	0.7306	rp	-	135398557	-	-	-	8982.57	12697.4	11296.9	11755	12081.1	12830.8	-
MW0103160	T3_positive	xi-7-Hydroxyhexadecanedioic acid	Lipids	Free fatty acids	C16H30O5	325.2	302.209	5.7534	[M+Na]+	0.8105	3	0.7301	rp	-	14259008	HMDB0037830	-	-	7745.21	14977.1	17751.3	22542.5	23735.3	23567.3	-
MW0111486	T3_positive	(R)-Humulone	Others	Ketone compounds	C21H30O5	385.204	362.209	1.1117	[M+Na]+	0.8105	3	0.7301	rp	-	549481	HMDB0253231	-	-	10318.5	7628.16	5410.3	8599.54	8795.75	8517.7	-
MW0016589	T3_positive	CDP-DG(a-13:0/i-20:0)	GL	DG	C45H83N3O15P2	985.567	967.53	6.3839	[M+NH4]+	15.5617	3	0.7296	rp	-	131822732	HMDB0116076	-	-	3477.4	7830.19	3125.06	2291.61	2311.34	2168.7	-
MW0112030	T3_positive	2-[4-(3-Hydroxypropyl)-2-methoxyphenoxy]-1,3-propanediol 1-xyloside	Alcohol and amines	Alcohols	C18H28O9	389.179	388.173	3.5394	[M+H]+	0.83175	3	0.7296	rp	-	131753165	HMDB0041552	-	-	43131	41180.1	41490.1	60093.2	59415.1	56641.5	-
MW0109003	T3_positive	Opiorphin	Alcohol and amines	Polyamines	C29H48N12O8	710.395	692.372	5.9698	[M+NH4]+	15.6085	3	0.7291	rp	-	25195667	HMDB0059792	-	-	116378	116275	97490.1	110814	111135	109708	-
MW0160892	T3_positive	Anhydroerythromycin	Others	Ketone compounds	C37H65NO12	733.505	715.451	5.3032	[M+NH4]+	15.8264	3	0.7266	rp	-	6426640	-	-	-	15217.4	21906	9072.02	17929.2	17731.9	17744	-
MW0146935	T3_positive	c(Arg-Gly-Asp-DTyr-Lys)	Amino acids and derivatives	Amino acids and derivatives	C27H41N9O8	620.3	619.308	5.1204	[M+H]+	15.8397	3	0.7265	rp	-	-	-	-	-	9793.3	8875.96	6990.49	9794.75	9508.15	8749.74	-
MW0144797	T3_positive	Ala-Val-Gly-Lys-Ser	Amino acids and derivatives	Amino acids and derivatives	C19H36N6O7	483.244	460.264	3.2345	[M+Na]+	0.982695	3	0.726	rp	-	-	-	264625	-	6877.76	11363.2	6978.44	7727.53	7803.15	7778.68	-
MW0150130	T3_positive	Glu-Pro-Thr	Amino acids and derivatives	Amino acids and derivatives	C14H23N3O7	368.146	345.154	2.177	[M+Na]+	0.9995	3	0.7256	rp	-	145455482	-	16041	-	26790.3	18289.4	20964.3	20669.3	20738.5	21292	-
ZINC35850717	T3_positive	(5beta,9alpha,10alpha,13S)-19-[(3,4-Dihydroxy-trans-cinnamoyl)oxy]labd-8(20)-en-15-oic acid	Organic acids	Organic acids	C29H40O6	485.289	484.283	7.3914	[M+H]+	1.01016	3	0.7254	rp	-	11576695	-	-	-	4180.14	6778.8	498.13	3245.99	3273.26	3123.29	-
MW0144494	T3_positive	Ala-Asn-His-Asp	Amino acids and derivatives	Amino acids and derivatives	C17H25N7O8	478.174	455.176	0.7569	[M+Na]+	1.01258	3	0.7253	rp	-	-	-	108002	-	5916.01	2647.29	8413.93	6610.65	6834.75	7218.51	-
MW0166853	T3_positive	(2Z,4E)-2-amino-6-oxohexa-2,4-dienoate	Others	Others	C6H7NO3	142.043	141.043	0.9436	[M+H]+	1.01725	3	0.7252	rp	-	122706506	-	-	-	5460.1	4397.61	5057.34	5438.8	5414.98	5159.46	-
MW0013794	T3_positive	3,4,5-Trihydroxy-6-[1-(4-methoxyphenyl)-4-methylpentan-3-yl]oxyoxane-2-carboxylic acid	Organic acids	Organic acids	C19H28O8	385.183	384.178	4.7999	[M+H]+	1.045	3	0.7245	rp	-	131836959	HMDB0132969	-	-	7843.84	9450.14	8204.09	7579.68	7624.53	7268.72	-
MW0142511	T3_positive	2-O-(alpha-D-glucopyranosyl)-D-glyceric acid	Organic acids	Organic acids	C9H16O9	286.113	268.079	0.9725	[M+NH4]+	1.0805	3	0.7237	rp	-	46199512	-	-	C19792	7346.48	9423.88	10309.4	8770.03	8650.75	8520.98	-
MW0161614	T3_positive	Adenosine-5-monophosphate(2-)	Nucleotides and derivatives	Nucleotides and derivatives	C10H12N5O7P-2	368.036	345.047	1.4691	[M+Na]+	1.087	3	0.7236	rp	-	15938965	-	-	-	3145.87	2306.11	4107.84	2193.05	2441.85	2501.76	-
ZINC95910225	T3_positive	Crenulatoside B	Others	Lactones	C29H48O11	573.325	572.32	5.2994	[M+H]+	1.15775	3	0.7219	rp	-	21574491	-	-	-	92463.8	84183.2	46591.1	80411.3	80371.8	80594.5	-
MW0151219	T3_positive	HoPhe-Nap-OH	Others	Lactones	C28H24N2O6	507.157	484.163	0.7769	[M+Na]+	1.16366	3	0.7217	rp	-	-	-	65334	-	4302.54	2290.02	1545.71	3583.3	3918.25	3737.99	-
MW0103960	T3_positive	[(E)-4-Methyl-5-Oxidanyl-Pent-3-Enyl]-Phosphonooxy-Phosphinic Acid	Organic acids	Organic acids	C6H14O7P2	261.031	260.022	0.5422	[M+H]+	1.19225	3	0.7211	rp	-	9901847	-	64798	-	3301.81	455.65	1152.19	2282.79	2220.39	2278.35	-
MW0001358	T3_positive	1,4-Benzoquinone dinitrophenylhydrazone	Benzene and substituted derivatives	Benzene and substituted derivatives	C12H8N4O5	289.07	288.05	2.3167	[M+H]+	16.3265	3	0.721	rp	-	81192	-	-	-	112772	94867.3	109579	103238	104001	103617	-
MEDL00426	T3_positive	Isoleucyllysine	Amino acids and derivatives	Amino acids and derivatives	C12H25N3O3	260.196	259.19	0.8157	[M+H]+	0.737623	3	0.721	rp	-	14299177	HMDB0028912	-	-	83037.7	86667.2	85937.6	86544.3	84266.8	86503.9	-
Zmhn001358	T3_positive	4-O-Glucosyl-4-hydroxybenzoic acid	Phenolic acids	Phenolic acids	C13H16O8	301.092	300.084	1.901	[M+H]+	1.206	3	0.7207	rp	-	-	-	-	-	4423.28	2891.59	2185.22	2470.03	2909.01	1334.98	-
MW0112421	T3_positive	3,4,5-Trihydroxy-6-(2-phenylacetyl)oxyoxane-2-carboxylic acid	Organic acids	Organic acids	C14H16O8	313.098	312.084	0.5618	[M+H]+	1.206	3	0.7207	rp	-	131839498	HMDB0140804	-	-	406900	408131	391013	420169	420639	418949	-
MW0127818	T3_positive	(1S,3R,4R,5R)-3-[(E)-3-[2-(3,4-dihydroxyphenyl)-7-hydroxy-3-methoxycarbonyl-2,3-dihydro-1-benzofuran-5-yl]prop-2-enoyl]oxy-1,4,5-trihydroxycyclohexane-1-carboxylic acid	Organic acids	Organic acids	C26H26O13	547.144	546.137	3.7793	[M+H]+	1.20647	3	0.7207	rp	-	129008956	-	-	-	129723	134538	338595	341971	339384	339292	-
MW0142522	T3_positive	6-Methoxy-2-octaprenyl-1,4-benzoquinone	Benzene and substituted derivatives	Benzene and substituted derivatives	C47H70O3	683.523	682.533	4.6887	[M+H]+	23.5864	3	0.7206	rp	-	5280835	-	-	C05813	6082.57	12712.5	11557.9	9312.06	8615.31	8945.62	-
MW0014328	T3_positive	4-(Methylnitrosamino)-1-(3-pyridyl)-1-butanol glucuronide	Organic acids	Organic acids	C16H23N3O8	408.139	385.149	2.1603	[M+Na]+	1.21275	3	0.7206	rp	-	183009	HMDB0060383	-	C19605	8009.89	8432.86	8956.3	7517.2	7371.13	7574.09	-
ZINC14697269	T3_positive	Shancilin	Quinones	PhenAnthraquinones	C30H28O6	523.148	484.189	4.7999	[M+K]+	1.21606	3	0.7205	rp	-	101995284	-	-	-	9127.49	2642.26	7625.19	7542.23	7473.06	6939.24	-
MW0160051	T3_positive	1,2-Dinitroglycerin	Alcohol and amines	Amines	C3H6N2O7	220.973	182.018	3.1754	[M+K]+	1.2515	3	0.7197	rp	-	79076	HMDB0244085	-	-	4382.5	1457.92	3628.55	2719.25	3056.62	3087.83	-
MEDN0356	T3_positive	LPS(22:6/0:0)	GP	LPS	C28H44NO9P	587.305	569.275	5.6151	[M+NH4]+	16.4584	3	0.7196	rp	-	-	-	-	-	173404	178936	168530	177025	176095	175256	-
MW0013337	T3_positive	26-Desglucoavenacoside A	Terpenoids	Triterpene Saponin	C45H72O18	918.507	900.472	6.3063	[M+NH4]+	1.25945	3	0.7195	rp	-	71768083	-	-	-	1184.61	2621.21	1302.93	3811.06	3800.76	3905.73	-
MW0111912	T3_positive	2-(Hydroxymethyl)-6-(2,4,6-trihydroxyphenyl)oxane-3,4,5-triol	Alcohol and amines	Alcohols	C12H16O8	311.074	288.084	2.04	[M+Na]+	1.294	3	0.7187	rp	-	86246098	HMDB0132663	-	-	8022.04	7043.04	7613.03	9778.96	9711.32	9851.69	-
MW0147748	T3_positive	Condurangogenin C	Benzene and substituted derivatives	Benzene and substituted derivatives	C32H44O7	541.308	540.309	4.5307	[M+H]+	1.30296	3	0.7185	rp	-	71448935	-	-	C17766	3685.92	9228.05	3648.51	7887.41	7482.13	7930.21	-
MW0117523	T3_positive	2(3H)-Furanone	Others	Ketone compounds	C4H4O2	102.054	84.0211	0.7674	[M+NH4]+	1.3235	3	0.718	rp	-	140765	HMDB0094691	-	C17602	52404.8	53540.9	48101.8	42547.1	43198.3	42431.6	-
MW0128622	T3_positive	[2-hydroxy-5-(5,6,7-trihydroxy-4-oxo-4H-chromen-2-yl)phenyl]oxidanesulfonic acid	Organic acids	Organic acids	C15H10O10S	404.99	382	0.6201	[M+Na]+	1.3315	3	0.7178	rp	-	131836649	HMDB0131947	-	-	8990.7	3320.79	10150.3	11070	11454.3	11460	-
MW0150035	T3_positive	Glu-Ile-Asp-Thr-Lys	Amino acids and derivatives	Amino acids and derivatives	C25H44N6O11	622.339	604.307	4.7797	[M+NH4]+	1.33459	3	0.7177	rp	-	-	-	264152	-	14652.9	17942.1	13390.9	15740.5	15615.2	15468.5	-
MW0146038	T3_positive	Asp-Asn-Gly-Asn-Phe	Amino acids and derivatives	Amino acids and derivatives	C23H31N7O10	588.212	565.213	2.4397	[M+Na]+	1.34392	3	0.7175	rp	-	-	-	264311	-	926.23	1788.77	683.95	1896.63	1987.18	2080.01	-
MW0118888	T3_positive	N-(1-adamantyl)quinoxaline-2-carboxamide	Alcohol and amines	Amines	C19H21N3O	330.168	307.168	1.1117	[M+Na]+	1.344	3	0.7175	rp	-	7067728	HMDB0255767	-	-	7246.36	8908.47	5750.96	5897.24	5901.18	5976.79	-
MW0104911	T3_positive	3,4,5,6-Tetrahydrohippurate	Organic acids	Organic acids	C9H13NO3	184.096	183.089	2.1835	[M+H]+	1.35825	3	0.7172	rp	-	149048	HMDB0061679	-	-	20908.5	22074	18745.4	19094.4	18843.7	18797.6	-
MW0105699	T3_positive	Arginylglutaminylarginine	Amino acids and derivatives	Amino acids and derivatives	C17H34N10O5	459.271	458.271	4.7594	[M+H]+	1.38695	3	0.7165	rp	-	18218711	-	-	-	53.26	642.03	1934.61	1235.04	1148.75	1285.09	-
MW0166175	T3_positive	glandicoline A	Others	Ketone compounds	C22H21N5O3	404.178	403.164	1.1315	[M+H]+	1.39	3	0.7164	rp	-	91820007	-	-	C22166	7679.4	8196.68	4923.19	7037.09	7205.04	7199.35	ko01110
MW0104168	T3_positive	Isothiazolidine-3-carboxylic acid 1,1-dioxide	Organic acids	Organic acids	C4H7NO4S	188	165.01	0.2044	[M+Na]+	1.44625	3	0.7151	rp	-	495758	-	-	-	4253.02	3202.49	3179.65	2489.22	2629.62	2516.19	-
MW0163923	T3_positive	CMP-5'-phosphonoformate(3-)	Others	Lactones	C10H12N3O12P2-3	429.004	427.99	0.5618	[M+H]+	1.45331	3	0.715	rp	-	45479523	-	-	-	649.28	3833.26	8907.59	4191.52	4160.31	4323.79	-
MW0162648	T3_positive	(3S,5R)-carbapenam-3-carboxylate	Organic acids	Organic acids	C7H8NO3-	155.054	154.05	0.5618	[M+H]+	1.4545	3	0.7149	rp	-	25243868	-	-	-	54786.9	54407.5	50007.8	52775.3	52751	52167.1	-
MEDL00444	T3_positive	Pro-Ile	Amino acids and derivatives	Amino acids and derivatives	C11H20N2O3	229.155	228.147	1.2222	[M+H]+	0.646826	3	0.714	rp	-	7079600	-	23879	-	540871	609360	594846	554703	558131	559638	-
MW0154333	T3_positive	N-cyano-N''-[(1s)-1-phenylethyl]-N'-5-quinolinyl-guanidine	Benzene and substituted derivatives	Benzene and substituted derivatives	C19H17N5	333.177	315.148	1.1544	[M+NH4]+	1.511	3	0.7136	rp	-	53325874	-	-	-	81011	84754.1	37167.1	71588.1	72249	71613.3	-
MW0000142	T3_positive	(3E,9E)-5,6-Dihydroxy-9,13,14-trimethyl-16-(2-methylpropyl)-17-azatricyclo[9.7.0.01,15]octadeca-3,9,12-triene-2,18-dione	Benzene and substituted derivatives	Benzene and substituted derivatives	C24H35NO4	402.269	401.257	1.1333	[M+H]+	1.51699	3	0.7135	rp	-	14286542	-	-	-	2615.33	6963.49	2451.49	2599.99	2786.87	2061.97	-
MW0115064	T3_positive	Oleaside E	Others	Others	C42H64O17	858.433	840.414	4.8404	[M+NH4]+	17.0764	3	0.7129	rp	-	-	-	-	-	288230	317474	271234	303526	300061	298162	-
MW0164715	T3_positive	4-Hydroxy-3-octaprenylbenzoate	Phenolic acids	Phenolic acids	C47H69O3-	682.52	681.525	4.6872	[M+H]+	17.1256	3	0.7124	rp	-	54685638	-	-	-	68190.4	64300.3	68710.7	70037.4	68692.1	68583.9	-
MW0119632	T3_positive	3-Hydroxyomeprazole	Heterocyclic compounds	Heterocyclic compounds	C17H19N3O4S	362.12	361.11	3.2049	[M+H]+	1.56725	3	0.7123	rp	-	71587579	HMDB0014013	-	-	4453.25	4452.01	3173.43	3760.81	3351.37	4111.72	-
MW0154642	T3_positive	N-Pyruvoyl-5-methoxy-3-hydroxyanthranilate	Benzene and substituted derivatives	Benzene and substituted derivatives	C11H11NO6	254.066	253.059	2.117	[M+H]+	1.593	3	0.7117	rp	-	443220	-	-	C11467	937.44	88.16	2975.08	1214.72	1116.44	1169.02	-
ZINC85921691	T3_positive	Thelephantin E	Benzene and substituted derivatives	Benzene and substituted derivatives	C33H24O8	549.16	548.147	4.2664	[M+H]+	1.60924	3	0.7113	rp	-	139583228	-	-	-	66636.9	73976.6	63472.6	73886.4	72938.4	73267.3	-
MW0127315	T3_positive	3-Vinyl-4H-1,2-dithiin	Heterocyclic compounds	Heterocyclic compounds	C6H8S2	186.043	144.007	0.5618	[M+CH3CN+H]+	4.16669	3	0.7112	rp	-	150636	HMDB0302177	-	-	104730	96164.6	110714	105652	105153	104813	-
MW0055858	T3_positive	PA(18:4(6Z,9Z,12Z,15Z)/24:1(15Z))	GP	PA	C45H79O8P	801.539	778.551	0.5618	[M+Na]+	1.61428	3	0.7112	rp	-	131821967	HMDB0115053	-	-	3831.74	1219.92	2821.56	2242.2	1983.31	1296.54	-
MW0161472	T3_positive	Neocarrabiose	Alcohol and amines	Alcohols	C12H20O10	342.139	324.106	0.7576	[M+NH4]+	1.6175	3	0.7112	rp	-	12313170	-	-	-	12385.5	10829	6541.18	9292.06	10009.4	8267.92	-
MW0112613	T3_positive	3,4,5-trihydroxy-6-{[3-hydroxy-10-(3-hydroxybutanoyl)-2,2-dimethyl-8-oxo-6-propyl-2H,3H,4H,8H-pyrano[3,2-g]chromen-5-yl]oxy}oxane-2-carboxylic acid	Organic acids	Organic acids	C27H34O13	584.233	566.2	4.4808	[M+NH4]+	1.66267	3	0.7101	rp	-	131836311	HMDB0130106	-	-	10262	14353.4	11164.2	14580.3	14517.3	14546.2	-
MW0169093	T3_positive	DL-Pantothenic acid	Organic acids	Organic acids	C9H17NO5	242.1	219.111	2.1835	[M+Na]+	1.68175	3	0.7097	rp	-	988	HMDB0250782	-	-	19563.2	21763	22496.8	19903.8	20114.7	19963.6	-
MW0154343	T3_positive	N-Phenyl-beta-D-glucopyranosylamine	Alcohol and amines	Amines	C12H17NO5	278.103	255.111	2.9552	[M+Na]+	1.68175	3	0.7097	rp	-	439919	-	-	C03142	12716.3	13784.8	11284.5	11756.7	11792.5	11616.7	-
MW0004443	T3_positive	Bis(4-cyanophenyl)methanol	Benzene and substituted derivatives	Benzene and substituted derivatives	C15H10N2O	252.114	234.079	0.5422	[M+NH4]+	1.7175	3	0.7089	rp	-	10466550	HMDB0061037	-	-	1279.68	2562.48	4894.33	3100.86	3062.44	3200.81	-
MEDP2121	T3_positive	Pentadecylamine	Alcohol and amines	Amines	C15H33N	274.274	227.261	5.4974	[M+HCOO+2H]+	1.32968	3	0.7082	rp	-	17386	HMDB0243828	-	-	3.01726e+06	3.63867e+06	4.09596e+06	3.66777e+06	3.6765e+06	3.67373e+06	-
MW0149968	T3_positive	Glu-Gln-Arg-Arg	Amino acids and derivatives	Amino acids and derivatives	C22H41N11O8	610.301	587.314	4.5803	[M+Na]+	1.77503	3	0.7075	rp	-	-	-	132974	-	3896.87	3586.12	4770.66	3812.61	2998.83	4099.96	-
MW0149265	T3_positive	N-[4-amino-3-[3-amino-6-(1-aminoethyl)oxan-2-yl]oxy-2,5-dihydroxy-6-methoxycyclohexyl]-2-(aminomethylideneamino)-N-methylacetamide	Alcohol and amines	Amines	C18H36N6O6	471.218	432.27	5.1005	[M+K]+	17.6585	3	0.7068	rp	-	107800	HMDB0250824	-	-	18753.8	21080.1	21020	22624.1	22759.6	22841.1	-
MW0148015	T3_positive	Cys-His-Leu	Amino acids and derivatives	Amino acids and derivatives	C15H25N5O4S1	372.176	371.163	3.3143	[M+H]+	1.81275	3	0.7067	rp	-	145454761	-	19240	-	12807	8093.97	12986.3	12661.8	12421.3	12166.7	-
MW0161131	T3_positive	Indole-3-acetyl-glutamic acid	Amino acids and derivatives	Amino acids and derivatives	C15H14N2O5-2	303.099	302.09	2.2368	[M+H]+	1.821	3	0.7065	rp	-	7097226	-	-	-	4498.83	3410.4	4586.73	2674.22	2756.58	2709.05	-
MW0008688	T3_positive	N-(3-(methoxymethyl)phenyl)-4-methyl-4H-thieno[3,2-b]pyrrole-5-carboxamide	Benzene and substituted derivatives	Benzene and substituted derivatives	C16H16N2O2S	339.062	300.093	0.8257	[M+K]+	1.87875	3	0.7052	rp	-	51049245	-	-	-	7129.17	8963.37	8623.2	9034.78	8191.37	9268.81	-
MW0104759	T3_positive	2-hydroxy-3-[3-[(E)-4-hydroxy-3-methylbut-2-enyl]-4-sulooxyphenyl]propanoic acid	Benzene and substituted derivatives	Benzene and substituted derivatives	C14H18O8S	385.032	346.072	0.5812	[M+K]+	1.904	3	0.7046	rp	-	131837206	HMDB0133270	-	-	7659.34	13013.1	16535.5	17001.3	16563.3	16606	-
MW0127115	T3_positive	(-)-1-(Methylthio)propyl 1-propenyl disulfide	Others	Others	C7H14S3	232.991	194.026	0.8452	[M+K]+	1.9065	3	0.7045	rp	-	88159528	HMDB0034440	-	-	10804.1	14501	10214	7681.75	7970.54	7461.96	-
MW0105513	T3_positive	Ala-Glu-Lys	Amino acids and derivatives	Amino acids and derivatives	C14H26N4O6	347.188	346.185	6.4275	[M+H]+	1.91325	3	0.7044	rp	-	22999726	-	-	-	2241.66	1438.01	6106.47	2311.76	2278.87	2426.35	-
MW0165124	T3_positive	Dioleoyl phosphatidate	GL	DG	C39H71O8P-2	716.521	698.489	8.7714	[M+NH4]+	1.92343	3	0.7042	rp	-	71627209	-	-	-	652.16	2215.69	1035.47	4552.56	4555.93	4433.35	-
Lmzn001925	T3_positive	3,4'-Dihydroxy-3'-methoxybenzenepentanoic acid	Phenolic acids	Phenolic acids	C12H16O5	241.106	240.1	4.0449	[M+H]+	1.93425	3	0.7039	rp	-	-	-	-	-	2645.65	7859.72	6000.49	3718.42	4133.9	3887.59	-
MW0016726	T3_positive	CDP-DG(i-15:0/i-13:0)	GL	DG	C40H73N3O15P2	944.468	897.452	5.2395	[M+HCOO+2H]+	5.0209	3	0.7035	rp	-	131822868	HMDB0116212	-	-	1.31509e+06	1.39759e+06	1.29048e+06	1.28451e+06	1.26628e+06	1.26354e+06	-
MW0016583	T3_positive	CDP-DG(a-13:0/i-14:0)	GL	DG	C39H71N3O15P2	906.434	883.436	6.4985	[M+Na]+	18.0622	3	0.7027	rp	-	131822726	HMDB0116070	-	-	16470.7	24365.5	7600.15	16328	16833.3	17155.7	-
MW0128588	T3_positive	[2,6-dihydroxy-4-({[4,5,6-trihydroxy-2-(hydroxymethyl)oxan-3-yl]oxy}carbonyl)phenyl]oxidanesulfonic acid	Organic acids	Organic acids	C13H16O13S	413.039	412.031	2.2431	[M+H]+	2.03504	3	0.7016	rp	-	131837111	HMDB0133153	-	-	6675.33	8638.45	7982.02	6703.97	6450.72	6397.95	-
MW0167075	T3_positive	Rhizobitoxine(1+)	Others	Others	C7H15N2O4+	230.069	191.103	1.1708	[M+K]+	2.045	3	0.7014	rp	-	129320463	-	-	-	6639.02	7585.65	7841.4	6192.99	6221.02	6417.63	-
MW0005869	T3_positive	7-Hydroxy-8-O-methylaloin B	Benzene and substituted derivatives	Benzene and substituted derivatives	C22H24O10	471.116	448.137	0.7569	[M+Na]+	2.11342	3	0.6999	rp	-	131751175	HMDB0031586	-	-	382.62	298.71	1840.1	950.92	597.42	924.57	-
MW0011066	T3_positive	(R)-(beta-D-Glucopyranosyloxy)phenylacetamide	Others	Others	C14H19NO7	352.078	313.116	0.787	[M+K]+	2.11975	3	0.6997	rp	-	51136574	-	-	-	40803.2	39414	38828.8	18387.3	17675.8	17516.1	-
MW0165234	T3_positive	1-Hydroxy-13-O-acetyl-N-methylcanadine	Alkaloids	Alkaloids	C23H26NO7+	451.154	428.171	0.7569	[M+Na]+	2.16573	3	0.6987	rp	-	86278052	-	-	C21588	203.31	8961.98	1468.46	1652.03	1469.12	1808.98	ko00950,ko01100,ko01110
MW0150026	T3_positive	Glu-His-Ile	Amino acids and derivatives	Amino acids and derivatives	C17H27N5O6	420.188	397.196	1.1904	[M+Na]+	2.16575	3	0.6987	rp	-	145455393	-	22925	-	13609.9	21034.6	7900.94	9603.77	9352.02	9761.85	-
MW0151560	T3_positive	Ile-Pro-Met	Amino acids and derivatives	Amino acids and derivatives	C16H29N3O4S1	398.157	359.188	1.6049	[M+K]+	2.193	3	0.6981	rp	-	145456251	-	17320	-	4174.39	8389.18	7720.5	5446.95	5923.54	5417.27	-
MW0002271	T3_positive	2,4-Dihydroxybenzophenone	Benzene and substituted derivatives	Benzene and substituted derivatives	C13H10O3	451.123	214.063	3.7179	[2M+Na]+	17.6998	3	0.6981	rp	-	8572	HMDB0240715	-	C14215	35221.9	37773.7	44682	43274.1	45230.4	44996.3	-
MW0145487	T3_positive	Arg-Pro-Thr	Amino acids and derivatives	Amino acids and derivatives	C15H28N6O5	373.22	372.212	4.7	[M+H]+	2.20475	3	0.6978	rp	-	145453925	-	17797	-	26382.6	28770.6	27658.1	30471.2	29878.3	30186.7	-
MW0112099	T3_positive	2-Butyne-1,4-diol	Alcohol and amines	Alcohols	C4H6O2	104.071	86.0368	0.787	[M+NH4]+	2.30133	3	0.6957	rp	-	8066	HMDB0245045	-	C02497	5595.72	2444.69	1012.43	2770.51	2544.23	3010.99	-
MW0165842	T3_positive	gamma-Glutamylanilide diol	Amino acids and derivatives	Amino acids and derivatives	C11H16N2O5	295.067	256.106	1.7622	[M+K]+	2.30425	3	0.6956	rp	-	90658699	-	-	-	41764.7	52103.8	31196	41901.7	39604.5	38744.4	-
MW0140084	T3_positive	(+)-abscisic acid beta-D-glucopyranosyl ester	Organic acids	Organic acids	C21H30O9	427.196	426.189	4.5032	[M+H]+	2.30579	3	0.6956	rp	-	46173811	-	-	-	88681.2	106393	89903.2	104812	103665	103412	-
MW0166571	T3_positive	brassinolide-23-O-glucoside	Others	Ketone compounds	C34H58O11	643.417	642.398	6.4055	[M+H]+	18.8151	3	0.6952	rp	-	102515310	-	-	-	75785.8	62135.7	66578	62916.1	63453.6	63294.1	-
MW0054345	T3_positive	Licoricesaponin F3	Organic acids	Organic acids	C48H72O19	953.473	952.467	5.2994	[M+H]+	2.33026	3	0.695	rp	-	73795903	HMDB0039490	-	-	5643.17	4363.14	8819.07	1857.25	1968.76	1788.29	-
MW0140382	T3_positive	(3R)-3-[(4S)-2-iminoimidazolidin-4-yl]-L-serine	Others	Others	C6H12N4O3	211.081	188.091	0.5423	[M+Na]+	2.35075	3	0.6946	rp	-	136226467	-	-	C20603	4060.88	3878.99	2311.18	4465.07	4486.63	4407.03	-
MEDL01893	T3_positive	9-Oxo-nonanoic acid	Organic acids	Organic acids	C9H16O3	173.117	172.11	5.6744	[M+H]+	2.36125	3	0.6943	rp	-	75704	HMDB0094711	-	C16322	124660	110258	117600	113373	108707	109832	ko00592,ko01110
MW0141196	T3_positive	1-[(4-amino-3-methylphenyl)methyl]-5-(2,2-diphenylacetyl)-6,7-dihydro-4H-imidazo[4,5-c]pyridine-6-carboxylic acid	Benzene and substituted derivatives	Benzene and substituted derivatives	C29H28N4O3	503.199	480.216	3.8951	[M+Na]+	2.37581	3	0.694	rp	-	114899	HMDB0260240	-	C15552	50195.2	64393.8	10117.9	49483	49669.4	49239.6	-
MW0115014	T3_positive	Niazinin A	Benzene and substituted derivatives	Benzene and substituted derivatives	C15H21NO6S	344.108	343.109	0.5422	[M+H]+	2.3955	3	0.6936	rp	-	89812211	HMDB0031942	-	-	6988.09	6802	3459.75	5703.86	5637.39	5706.92	-
MW0003306	T3_positive	2-O-Galloyl-1,4-galactarolactone	Benzene and substituted derivatives	Benzene and substituted derivatives	C13H12O11	345.051	344.038	0.552	[M+H]+	2.4035	3	0.6934	rp	-	85198141	HMDB0037199	-	-	35437.2	34983.4	25639.8	32504.3	32624.1	32514.2	-
MW0164058	T3_positive	N-formylmaleamate	Organic acids	Organic acids	C5H4NO4-	160.051	142.014	0.5422	[M+NH4]+	2.41825	3	0.6931	rp	-	46173390	-	-	-	11392.6	10093.5	10877.5	13508.5	13373.6	13492.9	-
MW0159855	T3_positive	2-Amino-6-[[4,5-dihydroxy-3-oxo-6-(phosphonooxymethyl)oxan-2-yl]amino]hexanoic acid	Organic acids	Organic acids	C12H23N2O10P	409.098	386.109	2.6349	[M+Na]+	2.41975	3	0.693	rp	-	721	-	-	-	2870.91	3575.54	4178.38	4436.54	4521.29	4446.98	-
MEDP1522	T3_positive	Carnitine C13:0	FA	CAR	C20H39NO4	434.202	357.288	3.6704	[M-H+2K]+	12.1965	3	0.6927	rp	-	-	-	-	-	476303	510969	444947	487834	484442	483732	-
ZINC95912369	T3_positive	Irisoquin-C	Others	Ketone compounds	C26H44O4	421.346	420.324	6.8036	[M+H]+	19.1275	3	0.6921	rp	-	5318479	-	-	-	906291	817043	176356	629337	632835	621544	-
MW0011608	T3_positive	(20R)-Ginsenoside Rg3	Others	Saccharides	C42H72O13	1096.63	784.497	4.8605	[M+NH4]+	3.61665	3	0.6918	rp	-	46887680	-	263490	-	301495	286898	243266	295076	295320	290747	-
MW0114535	T3_positive	[(2S,3R,4S,5S,6R)-3,4,5-trihydroxy-6-(hydroxymethyl)oxan-2-yl] (1Z)-3-hydroxy-3-methyl-N-sulfooxybutanimidothioate	Organic acids	Organic acids	C11H21NO10S2	409.082	391.061	0.8543	[M+NH4]+	19.2185	3	0.6913	rp	-	20843340	HMDB0038418	-	-	99265.9	111442	119673	82790.6	79778.2	82740.4	-
MW0004949	T3_positive	4-ethyl-N-(4-methylphenyl)benzenesulfonamide	Benzene and substituted derivatives	Benzene and substituted derivatives	C15H17NO2S	293.133	275.098	0.7769	[M+NH4]+	2.501	3	0.6912	rp	-	7593852	-	-	-	37643.5	32806.8	32494.9	34043	34979.8	34197.3	-
MW0151193	T3_positive	Hoiamide A triacetate	Others	Lactones	C50H77N5O13S3	1051.46	1051.47	4.8605	[M+]+	12.0697	3	0.6911	rp	-	-	-	65393	-	73195.9	94532.3	81778.6	89265.5	89101.5	87122.1	-
MW0151604	T3_positive	Ile-Thr-Thr	Amino acids and derivatives	Amino acids and derivatives	C14H27N3O6	334.197	333.19	2.167	[M+H]+	2.53575	3	0.6905	rp	-	9858850	-	16385	-	17188.7	16140.2	14868.7	11630	11098.8	11189.8	-
MW0153638	T3_positive	Met-Phe-Trp	Amino acids and derivatives	Amino acids and derivatives	C25H30N4O4S1	505.191	482.199	4.7477	[M+Na]+	2.53774	3	0.6904	rp	-	145457038	-	21978	-	8425.79	8596.46	7225.58	10428.6	10591.3	10392	-
MW0104296	T3_positive	1,3,2-Dioxaphospholane, 2-hydroxy-4-[[(9Z)-9-octadecen-1-yloxy]methyl]-, 2-oxide, (4R)-	Organic acids	Organic acids	C21H41O5P	422.311	404.269	5.438	[M+NH4]+	19.3887	3	0.6896	rp	-	91746115	-	-	-	28001.7	30012	24327.8	28850.8	28800	28717	-
MW0069930	T3_positive	TG(15:0/22:6(4Z,7Z,10Z,13Z,16Z,19Z)/o-18:0)	GL	TG	C58H102O5	917.739	878.773	0.659	[M+K]+	2.5869	3	0.6893	rp	-	131754918	HMDB0043800	-	-	4200.09	5061.49	339.94	1645.32	1682.64	1454.54	-
MW0150223	T3_positive	Glu-Val-Tyr-Asp	Amino acids and derivatives	Amino acids and derivatives	C23H32N4O10	524.209	524.212	1.8037	[M+]+	6.40527	3	0.6887	rp	-	-	-	134662	-	2006	32953	26554.8	39637.9	39114.3	39082.5	-
MW0061841	T3_positive	PIP(16:0/22:4(10Z,13Z,16Z,19Z))	GP	PI-P	C47H84O16P2	967.539	966.524	6.4076	[M+H]+	2.62693	3	0.6885	rp	-	131750480	HMDB0009922	-	-	6262.06	11281.1	673.03	5776.53	5395.59	6254.07	-
MW0166665	T3_positive	(1R)-1,4,5,10-tetrahydrophenazine-1-carboxylate	Organic acids	Organic acids	C13H11N2O2-	266.036	227.082	0.5618	[M+K]+	2.6315	3	0.6884	rp	-	119058161	-	-	-	570769	522853	602253	517351	515000	507988	-
MW0110637	T3_positive	1,3,4-Thiadiazole-2-ethylamine	Alcohol and amines	Amines	C4H7N3S	152.018	129.036	0.8745	[M+Na]+	2.67	3	0.6875	rp	-	25824	-	-	-	3297.94	6397.12	11794	6348.3	6346.47	6284.02	-
MW0164528	T3_positive	Rhodimenabiose	Alcohol and amines	Alcohols	C10H18O9	300.126	282.095	0.7667	[M+NH4]+	2.70575	3	0.6867	rp	-	52940183	-	-	-	11523.5	16746.2	8511.92	7778.36	8118.37	7971.41	-
MW0061494	T3_positive	Pgp(20:4(5Z,8Z,11Z,14Z)/22:5(4Z,7Z,10Z,13Z,16Z))	GP	PG-P	C48H78O13P2	925.517	924.492	6.2455	[M+H]+	19.7219	3	0.6865	rp	-	131823141	HMDB0116486	-	-	16166.4	21353.8	8479.61	15932.9	16139.9	16095	-
MW0151603	T3_positive	Ile-Thr-Ser-Ser-Leu	Amino acids and derivatives	Amino acids and derivatives	C22H41N5O9	537.326	519.29	4.4211	[M+NH4]+	2.75011	3	0.6858	rp	-	-	-	264400	-	742.29	2595.28	834.9	947.1	952.82	867.21	-
MW0142833	T3_positive	3-beta-D-glucopyranuronosyloxy-5-methylisoxazole	Heterocyclic compounds	Heterocyclic compounds	C10H13NO8	276.068	275.064	0.7569	[M+H]+	2.79125	3	0.6849	rp	-	443072	-	-	-	3775.37	5345.22	3541.04	5228.76	5545.77	5600.97	-
MW0168389	T3_positive	[(2S,6S,10S,12R,13S,14S,15S,16S,17R,18R,19S,22S,23S,25R)-16,17-diacetyloxy-10,12,14,23-tetrahydroxy-6,10,19-trimethyl-13-[(2R)-2-methylbutanoyl]oxy-24-oxa-4-azaheptacyclo[12.12.0.02,11.04,9.015,25.018,23.019,25]hexacosan-22-yl] (2S,3R)-2,3-dihydroxy-2-methylbutanoate	Others	Lactones	C41H63NO15	810.411	809.42	5.2517	[M+H]+	19.4057	3	0.6844	rp	-	118701446	-	44082	C10816	372872	394954	343172	377666	375105	371162	-
ZINC44351483	T3_positive	Tetrahydrobungeanool	Alkaloids	Alkaloids	C18H33NO2	318.24	295.251	6.9477	[M+Na]+	2.8235	3	0.6842	rp	-	5321844	-	-	-	4199.45	3285.25	328.68	1534.85	1422.59	1456.62	-
MW0158276	T3_positive	Trp-Tyr-Met	Amino acids and derivatives	Amino acids and derivatives	C25H30N4O5S1	565.155	498.194	3.7573	[M-2H+3Na]+	14.3962	3	0.6839	rp	-	145458528	-	20857	-	9.10812e+06	9.55709e+06	8.45014e+06	8.67807e+06	8.61341e+06	8.60574e+06	-
MW0162006	T3_positive	Phosphatidylinositol 4-phosphate	GL	DG	C11H20O16P2	493.011	470.023	8.7528	[M+Na]+	2.85347	3	0.6835	rp	-	24755482	-	-	-	226.87	1456.14	1073.75	2228.2	2341.3	2398.56	-
MW0163710	T3_positive	2-[(7'-Methylthio)heptyl]malate	Organic acids	Organic acids	C12H20O5S-2	294.144	276.103	1.4575	[M+NH4]+	2.8615	3	0.6833	rp	-	44237389	HMDB0304054	-	-	10919.6	12845.9	3477.93	10118.6	10310.9	10049	-
MW0156626	T3_positive	Ser-Ala-Gln-Asp	Amino acids and derivatives	Amino acids and derivatives	C15H25N5O9	458.131	419.165	1.8162	[M+K]+	2.92869	3	0.6819	rp	-	-	-	223741	-	985.87	5706.32	2476.68	7269.26	7039.4	6364.3	-
MW0148044	T3_positive	Cys-Met-Asp	Amino acids and derivatives	Amino acids and derivatives	C12H21N3O6S2	368.098	367.087	2.2368	[M+H]+	2.94225	3	0.6816	rp	-	145454826	-	22804	-	27261.3	28526.4	29515	30335.7	29987.3	30293.9	-
MW0145946	T3_positive	Asn-Val-Gln-Asp	Amino acids and derivatives	Amino acids and derivatives	C18H30N6O9	475.217	474.207	4.6403	[M+H]+	3.00861	3	0.6802	rp	-	-	-	198541	-	10624.8	8195.17	11549.7	10372.4	10526.8	10478.3	-
MW0112462	T3_positive	3,4,5-trihydroxy-6-[2-hydroxy-3,4-dimethoxy-5-(3-oxopropyl)phenoxy]oxane-2-carboxylic acid	Organic acids	Organic acids	C17H22O11	420.15	402.116	2.167	[M+NH4]+	3.01332	3	0.6801	rp	-	131835002	HMDB0128703	-	-	16172.1	15904.3	17263.3	15218.1	15028.9	14813.3	-
MW0117037	T3_positive	MAM-2201 N-pentanoic acid metabolite	Organic acids	Organic acids	C25H23NO3	386.186	385.168	4.7999	[M+H]+	3.01575	3	0.68	rp	-	91864527	-	-	-	1209.52	2582.03	1103.25	2083.54	1836	2036.61	-
MW0162682	T3_positive	(2E,4E,6E,8E,10E,12E,14E,16E,18E)-19-[(4R)-4-hydroxy-2,6,6-trimethylcyclohexen-1-yl]-1-[(1S,4R)-4-hydroxy-1,2,2-trimethylcyclopentyl]-4,8,13,17-tetramethylnonadeca-2,4,6,8,10,12,14,16,18-nonaen-1-one	Others	Ketone compounds	C40H56O3	585.414	584.423	6.7879	[M+H]+	20.4409	3	0.6799	rp	-	25243952	-	-	-	96708.9	93561.4	15291.8	66454.6	67811.6	66326.1	-
MW0144582	T3_positive	Ala-Gly-Leu-Val-Ser	Amino acids and derivatives	Amino acids and derivatives	C19H35N5O7	463.299	445.254	4.8404	[M+NH4]+	3.03511	3	0.6796	rp	-	-	-	264588	-	1130.32	520.08	110.05	681.1	849.04	899.88	-
MW0150507	T3_positive	Gly-Trp-Phe	Amino acids and derivatives	Amino acids and derivatives	C22H24N4O4	447.148	408.18	2.4362	[M+K]+	3.04914	3	0.6793	rp	-	145455708	-	15902	-	1657.41	3528.47	725.16	1550.21	1125.71	1449.04	-
MW0148024	T3_positive	Cys-Ile-Phe	Amino acids and derivatives	Amino acids and derivatives	C18H27N3O4S1	382.182	381.172	1.9436	[M+H]+	3.068	3	0.6789	rp	-	145454784	-	21253	-	10724.6	19595.7	19054	11733	10755.1	11309.2	-
MW0166429	T3_positive	(2S)-3-sulfolactaldehyde	Others	Aldehyde compounds	C3H5O5S-	175.975	152.986	1.2103	[M+Na]+	3.0775	3	0.6787	rp	-	92136155	-	-	-	1791.89	183.93	278.54	545.46	520.86	485.83	-
MW0124434	T3_positive	Indoramin	Heterocyclic compounds	Heterocyclic compounds	C22H25N3O	365.232	347.2	4.5828	[M+NH4]+	3.09375	3	0.6783	rp	-	33625	HMDB0253479	-	-	22668.4	22635	23674.5	27358	26545.3	27433.1	-
MW0157633	T3_positive	Thr-Glu-Leu	Amino acids and derivatives	Amino acids and derivatives	C15H27N3O7	745.364	361.185	5.6963	[2M+Na]+	2.10123	3	0.6783	rp	-	145458049	-	22258	-	964566	835158	895397	867511	867547	867702	-
MW0160589	T3_positive	4-[(2-amino-4-hydroxy-7,8-dihydropteridin-6-yl)methylamino]benzoic acid	Others	Others	C14H14N6O3	332.146	314.113	1.2499	[M+NH4]+	3.154	3	0.6771	rp	-	5280384	-	-	-	2182.17	2391.25	1336.18	2274.86	2239	1830.18	-
MW0162274	T3_positive	3,6,7-Trihydroxy-9-oxoxanthen-1-olate	Benzene and substituted derivatives	Benzene and substituted derivatives	C13H7O6-	297.988	259.024	0.5618	[M+K]+	3.1575	3	0.677	rp	-	25201612	-	-	-	32203.1	30702	30840.7	27768.6	27898.6	27530.3	-
MW0149719	T3_positive	Gln-Ile-Ile	Amino acids and derivatives	Amino acids and derivatives	C17H32N4O5	373.244	372.237	3.5386	[M+H]+	3.17575	3	0.6766	rp	-	145455105	-	18650	-	37035.8	37530	42650	41940.7	42022.9	41850.8	-
MW0014581	T3_positive	5-(4-Acetyloxy-3-hydroxy-2,5,5,8a-tetramethyl-3,4,4a,6,7,8-hexahydronaphthalen-1-yl)-3-methylpentanoic acid	Organic acids	Organic acids	C22H36O5	381.267	380.256	2.0632	[M+H]+	3.186	3	0.6764	rp	-	56776285	-	-	-	6531.92	11931.3	5094.21	8424.38	8566.84	8558.74	-
MW0129788	T3_positive	10-{[2-(hydroxymethyl)-2-methyl-7,10-bis(2-methylbut-3-en-2-yl)-8-oxo-2H,8H-pyrano[3,2-g]chromen-5-yl]oxy}-8,8-dimethyl-3-(2-methylbut-3-en-2-yl)-5-[(2-methylbut-3-en-2-yl)oxy]-2H,8H-pyrano[3,2-g]chromen-2-one	Others	Ketone compounds	C48H54O9	813.352	774.377	5.8117	[M+K]+	20.9408	3	0.6755	rp	-	131836995	HMDB0133016	-	-	205637	192198	198452	189817	195815	191052	-
MW0117354	T3_positive	Tetrazole-5-acetohydrazide	Alcohol and amines	Amines	C3H6N6O	165.05	142.06	0.5618	[M+Na]+	3.27225	3	0.6745	rp	-	55281807	-	-	-	46615.4	42370.7	46541.8	41430.3	40600.9	40957.9	-
MW0128593	T3_positive	[2,6-dihydroxy-4-(3,4,5,7-tetrahydroxy-3,4-dihydro-2H-1-benzopyran-2-yl)phenyl]oxidanesulfonic acid	Organic acids	Organic acids	C15H14O11S	425.024	402.026	0.8944	[M+Na]+	3.27814	3	0.6744	rp	-	131839390	HMDB0136103	-	-	3501.84	4839.43	4667.24	5917.64	5165.42	5754.76	-
MEDP1451	T3_positive	MG(0:0/22:5/0:0)	GL	MG	C25H40O4	427.291	404.293	3.6581	[M+Na]+	3.31467	3	0.6736	rp	-	-	-	-	-	7126.67	7541.86	7085.54	7853.5	7984.99	7862.13	-
MW0144563	T3_positive	Ala-Glu-Ile	Amino acids and derivatives	Amino acids and derivatives	C14H25N3O6	354.168	331.174	1.957	[M+Na]+	3.33925	3	0.6731	rp	-	87527485	-	21593	-	20519.9	16059.2	19866.1	14788.9	14628.6	16298.6	-
MW0113667	T3_positive	6-{[3,5-dihydroxy-2-(hydroxymethyl)-6-{1,2,6-trihydroxy-3-[hydroxy(3,4,5-trihydroxyoxan-2-yl)methyl]-4-oxocyclohexa-2,5-dien-1-yl}oxan-4-yl]oxy}-3,4,5-trihydroxyoxane-2-carboxylic acid	Organic acids	Organic acids	C24H34O20	643.185	642.164	3.6964	[M+H]+	21.2654	3	0.6727	rp	-	131834615	HMDB0128274	-	-	18587.8	23900	20023.9	24074.4	23154.3	23665.2	-
MEDN1854	T3_positive	9,10-Dihydroxystearic acid	Lipids	Free fatty acids	C18H36O4	317.268	316.261	4.683	[M+H]+	3.3995	3	0.6718	rp	-	89377	HMDB0302281	-	C19622	4518.32	4058.08	3173.34	5382.08	5469.87	5441.66	ko00073
MW0132350	T3_positive	3,4,5-trihydroxy-6-{2-hydroxy-3-methoxy-6-[1-oxo-1-(2,4,6-trihydroxyphenyl)propan-2-yl]phenoxy}oxane-2-carboxylic acid	Organic acids	Organic acids	C22H24O13	514.154	496.122	3.7501	[M+NH4]+	3.40845	3	0.6717	rp	-	131837695	HMDB0133887	-	-	4162.75	7313.75	16401.2	12773.5	12605.1	13321.1	-
MW0000035	T3_positive	(6aS)-1,2,10-trimethoxy-6-methyl-6-oxido-5,6,6a,7-tetrahydro-4H-dibenzo[de,g]quinoline-6-ium-9-ol	Benzene and substituted derivatives	Benzene and substituted derivatives	C20H23NO5	358.171	357.158	2.0769	[M+H]+	3.4425	3	0.6709	rp	-	40580557	-	-	-	1404.44	8211.47	604.39	761.08	722	708.88	-
MW0048985	T3_positive	NCGC00179767-02_C38H54O13_Estra-1,5-diene-3,11-dione, 17-[(1R,3E)-5-(acetyloxy)-1-hydroxy-1,5-dimethyl-2-oxo-3-hexen-1-yl]-2-(beta-D-glucopyranosyloxy)-16-hydroxy-4,4,9,14-tetramethyl-, (9beta,10alpha,17beta)-	Others	Lactones	C38H54O13	719.348	718.356	5.6151	[M+H]+	21.4969	3	0.6707	rp	-	24013854	HMDB0035893	-	-	262499	274196	250930	275033	272697	272611	-
MW0160281	T3_positive	D-Glycero-D-manno-heptose 1,7-bisphosphate	Organic acids	Organic acids	C7H16O13P2	371.012	370.007	0.8641	[M+H]+	3.463	3	0.6705	rp	-	443223	-	-	-	6361.02	8250.48	8631.19	7631.79	7497.41	8038.55	-
MW0156621	T3_positive	Ser-Ala-Asn-Asp	Amino acids and derivatives	Amino acids and derivatives	C14H23N5O9	406.155	405.15	2.0368	[M+H]+	3.51104	3	0.6695	rp	-	-	-	223701	-	18570.1	19205.9	17168.5	10712.8	11058.7	10821.9	-
MW0132850	T3_positive	CID 75111068	Others	Ketone compounds	C33H40O21	773.213	772.206	3.0954	[M+H]+	4.03127	3	0.6694	rp	-	75111068	HMDB0135148	-	-	109642	145537	111732	83752	85219.7	85133.5	-
MEDP1671	T3_positive	Glu-Glu-Ile	Amino acids and derivatives	Amino acids and derivatives	C16H27N3O8	796.395	389.18	5.0211	[2M+NH4]+	4.32075	3	0.6689	rp	-	71464590	-	-	-	1.65951e+06	1.41251e+06	1.55464e+06	1.78744e+06	1.75449e+06	1.75175e+06	-
MW0159681	T3_positive	[L-Asp(4-L-Arg)]n-L-Asp	Amino acids and derivatives	Amino acids and derivatives	C14H24N6O8	405.171	404.166	3.6305	[M+H]+	3.55818	3	0.6685	rp	-	56928111	-	-	C19710	2434.74	15922.3	7902.13	3715.95	4889.23	4581.23	-
MW0160454	T3_positive	3-Methylbenzylsuccinate	Organic acids	Organic acids	C12H12O4-2	243.069	220.074	0.5618	[M+Na]+	3.60275	3	0.6676	rp	-	3528011	-	-	-	4062.16	2507.15	1642.37	5415.06	5508.09	5508.6	-
MW0151475	T3_positive	Ile-Ile-Met	Amino acids and derivatives	Amino acids and derivatives	C17H33N3O4S1	398.202	375.219	1.1821	[M+Na]+	19.9041	3	0.6669	rp	-	145456181	-	21139	-	61444	64814	48776.7	66486.1	66496.1	66411.1	-
MW0143159	T3_positive	4-(5-O-phospho-beta-D-ribofuranosyl)phenol	Organic acids	Organic acids	C11H15O8P	324.077	306.05	0.5422	[M+NH4]+	3.6365	3	0.6669	rp	-	54213352	-	-	C21107	6119.95	5869.89	2543	7441.87	7285.74	7404.97	ko00790
MW0163625	T3_positive	N-hydroxy-9-(methylthio)nonanethioamide	Alcohol and amines	Amines	C10H21NOS2	258.095	235.107	1.3132	[M+Na]+	3.6395	3	0.6668	rp	-	44237117	-	-	-	23806.9	30450.6	20041.7	14038.8	13964.4	14512.7	-
MW0155834	T3_positive	Pro-Gln-His	Amino acids and derivatives	Amino acids and derivatives	C16H24N6O5	778.385	380.181	5.9497	[2M+NH4]+	17.8409	3	0.6667	rp	-	145457446	-	20932	-	4.6137e+06	4.51078e+06	4.0581e+06	4.78073e+06	4.71846e+06	4.74376e+06	-
MW0164830	T3_positive	(5S)-1-(3,4-dihydroxyphenyl)-5-hydroxydecan-3-one	Benzene and substituted derivatives	Benzene and substituted derivatives	C16H24O4	303.164	280.168	1.103	[M+Na]+	3.6485	3	0.6666	rp	-	54758610	-	-	-	24288	27834.9	14678.2	25893.6	26342	26277.3	-
MW0163041	T3_positive	(1R,2R,5R,8R,9S,10R,11R,12R,13S)-12,13-dihydroxy-11-methyl-6-methylidene-16-oxo-15-oxapentacyclo[9.3.2.15,8.01,10.02,8]heptadecane-9-carboxylate	Organic acids	Organic acids	C19H23O6-	386.118	347.149	1.9769	[M+K]+	3.659	3	0.6664	rp	-	25245079	-	-	-	4403.06	860	2562.57	1189.75	1281.42	1389.14	-
MW0163024	T3_positive	[2-azaniumyl-3-(1H-imidazol-5-yl)propyl] phosphate	Others	Others	C6H20N3O8P	311.124	293.099	1.9502	[M+NH4]+	22.0043	3	0.6664	rp	-	25245017	-	-	-	112776	107252	101060	99019.8	99351.7	99651.8	-
MW0148030	T3_positive	Cys-Leu-Thr	Amino acids and derivatives	Amino acids and derivatives	C13H25N3O5S1	374.109	335.151	1.1036	[M+K]+	3.72925	3	0.6649	rp	-	145454805	-	18060	-	4067.9	2592.72	7502.12	7374	7303.65	7693.72	-
MW0141879	T3_positive	2-(5'-Methylthio)pentylmalic acid	Organic acids	Organic acids	C10H18O5S	251.103	250.088	1.3408	[M+H]+	3.76375	3	0.6642	rp	-	44237334	-	-	C17222	13792.1	11122.7	12751.7	11252.6	12218.5	12428.4	ko00966,ko01210
MW0011191	T3_positive	4-Methylcholest-8(14)-en-3-ol	Alcohol and amines	Alcohols	C28H48O	401.381	400.37	6.288	[M+H]+	3.78726	3	0.6637	rp	-	43866	HMDB0030077	-	-	944.62	2817.91	3294.74	2001.29	1844.78	1887.93	-
MW0156800	T3_positive	Ser-Ile-Lys-Gly-Lys	Amino acids and derivatives	Amino acids and derivatives	C23H45N7O7	549.393	531.338	6.7916	[M+NH4]+	22.4955	3	0.6624	rp	-	-	-	264477	-	43041.3	43675.5	9635.16	28868.7	27668.1	28003.2	-
MW0004656	T3_positive	4-amino-N-(4-tert-butylphenyl)benzenesulfonamide	Benzene and substituted derivatives	Benzene and substituted derivatives	C16H20N2O2S	322.149	304.125	2.905	[M+NH4]+	3.87175	3	0.662	rp	-	222114	-	96351	-	3257.55	2559.72	1732.86	3160.76	3172.39	3172.53	-
MW0148314	T3_positive	Deacetoxyvindoline	Alkaloids	Alkaloids	C23H30N2O4	416.249	398.221	3.0753	[M+NH4]+	3.894	3	0.6615	rp	-	439783	-	-	C02673	28329.8	22773.3	28664.6	26401	25499	25942.8	ko00901,ko01100,ko01110
MW0165422	T3_positive	trans-Coutarate	Others	Lactones	C13H10O8-2	312.076	294.038	0.5423	[M+NH4]+	3.9185	3	0.661	rp	-	90657365	-	-	-	365.77	1057.28	3890.59	1733.02	1647.9	1534.71	-
MW0112403	T3_positive	3,4,5-Trihydroxy-6-[(1-oxoisochromen-3-yl)methoxy]oxane-2-carboxylic acid	Organic acids	Organic acids	C16H16O9	353.083	352.079	0.7569	[M+H]+	3.9195	3	0.661	rp	-	131834930	HMDB0128626	-	-	37302.8	41115.4	34687.2	32637.1	32567.2	32593.8	-
MW0163508	T3_positive	(R)-benzodiazepinedione	Benzene and substituted derivatives	Benzene and substituted derivatives	C18H15N3O2	306.129	305.116	0.7674	[M+H]+	3.933	3	0.6607	rp	-	42636556	-	-	-	28102.5	22935.8	18920.6	20868.2	21683	19799.5	-
MW0129640	T3_positive	1,26-Hexacosanediol diferulate	Alcohol and amines	Alcohols	C46H70O8	751.497	750.507	6.1485	[M+H]+	22.7445	3	0.6604	rp	-	129681811	HMDB0030751	-	-	123498	120270	49512.9	84337.5	85116.7	88666.4	-
ZINC95911559	T3_positive	3,4,4a,5-Tetrahydro-4aalpha-hydroxy-5beta-vinyl-6alpha-[3-O-(beta-D-galactopyranosyl)-beta-D-glucopyranosyloxy]-1H,6H-pyrano[3,4-c]pyran-1-one	Others	Lactones	C22H32O15	559.168	536.174	0.7576	[M+Na]+	3.95507	3	0.6603	rp	-	11398541	-	-	-	6742.92	703.45	5012.26	2029.85	2771.15	1885.16	-
ZINC85508930	T3_positive	3-[(2S,3R,4S,5R)-4,5-dihydroxy-3-[(2S,3R,4R,5R,6S)-3,4,5-trihydroxy-6-methyloxan-2-yl]oxyoxan-2-yl]oxy-5,7-dihydroxy-2-(4-hydroxyphenyl)-8-(3-methylbut-2-enyl)chromen-4-one	Others	Ketone compounds	C31H36O14	671.182	632.211	4.501	[M+K]+	3.96404	3	0.6601	rp	-	5318413	-	-	-	17379.5	6518.7	20402.1	15014.9	14201.6	13919.7	-
MW0001869	T3_positive	2-(4-Benzoylpiperidine-1-carbonyl)benzoic acid	Benzene and substituted derivatives	Benzene and substituted derivatives	C20H19NO4	360.127	337.131	2.5354	[M+Na]+	3.9795	3	0.6598	rp	-	1438175	-	-	-	540	5870.28	2148.1	1931.93	1945.39	1944.64	-
MW0156765	T3_positive	Ser-Gly-Val-Ser-Glu	Amino acids and derivatives	Amino acids and derivatives	C18H31N5O10	478.214	477.207	0.7764	[M+H]+	3.99741	3	0.6594	rp	-	-	-	264797	-	2443.05	1026.93	6621.96	960.68	930.95	937.15	-
MW0011336	T3_positive	(3S,5R,8R,10R,13R,14S,17R)-3-[5-[(2S,3R,4R,5S,6R)-3,4-dihydroxy-6-(hydroxymethyl)-5-[(2S,3R,4S,5S,6R)-3,4,5-trihydroxy-6-(hydroxymethyl)oxan-2-yl]oxyoxan-2-yl]oxy-4-methoxy-6-methyloxan-2-yl]oxy-14-hydroxy-13-methyl-17-(5-oxo-2H-furan-3-yl)-1,2,3,4,5,6,7,8,9,11,12,15,16,17-tetradecahydrocyclopenta[a]phenanthrene-10-carbaldehyde	Others	Lactones	C42H64O18	874.463	856.409	4.8067	[M+NH4]+	23.0427	3	0.658	rp	-	75411973	-	-	-	141480	125289	116956	130645	131378	130465	-
MW0161561	T3_positive	5-O-(1-carboxylatovinyl)-3-phosphonatoshikimate	Organic acids	Organic acids	C10H9O10P-4	358.959	319.993	0.5422	[M+K]+	4.166	3	0.656	rp	-	14506801	-	-	-	17925.6	17247.1	13071.6	19402.2	19480.8	19461.6	-
MW0164209	T3_positive	(22R,23R,24S)-3alpha,22,23-trihydroxy-24-methyl-B-homo-7-oxa-5alpha-cholestan-6-one	Others	Ketone compounds	C28H48O5	487.341	464.35	5.4999	[M+Na]+	23.312	3	0.6559	rp	-	46926207	-	-	-	35946.2	37675.5	36007.6	26829.7	27801.4	29657.2	-
MW0144456	T3_positive	Ala-Ala-His	Amino acids and derivatives	Amino acids and derivatives	C12H19N5O4	320.124	297.144	2.2235	[M+Na]+	4.2605	3	0.6541	rp	-	101691319	-	23150	-	7254.89	5996.88	8729.83	10300.4	10318.1	10492.9	-
FDATP01156	T3_positive	(S)-3-(2-Methylphenoxy)propane-1,2-diol	Phenolic acids	Phenolic acids	C10H14O3	200.129	182.094	1.339	[M+NH4]+	4.264	3	0.654	rp	-	4059	HMDB0247880	-	-	1782.12	2635.27	1765.77	1893.46	1451.12	1945.72	-
MW0147511	T3_positive	cis-Dihomoaconitic acid	Organic acids	Organic acids	C8H10O6	203.052	202.048	0.7569	[M+H]+	4.34525	3	0.6524	rp	-	25244890	-	-	C20581	86083.9	61631.9	77191.9	94919.1	95352.2	94911.5	ko01100,ko01210
MW0146158	T3_positive	Asp-Ile-Thr	Amino acids and derivatives	Amino acids and derivatives	C14H25N3O7	348.177	347.169	1.5161	[M+H]+	4.37425	3	0.6518	rp	-	145454474	-	16840	-	85235.7	29224.7	82309.2	25646.9	26781.4	27734.2	-
ZINC14504167	T3_positive	Shancigusin D	Others	Stilbene	C21H20O3	338.179	320.141	0.7569	[M+NH4]+	4.3885	3	0.6515	rp	-	42642928	-	-	-	7438.6	8254.92	4261.76	5075.24	5854.49	5652.77	-
MW0013079	T3_positive	2,3,14-trihydroxy-10,13-dimethyl-17-(2,3,6,7-tetrahydroxy-5,6-dimethylheptan-2-yl)-2,3,4,5,9,11,12,15,16,17-decahydro-1H-cyclopenta[a]phenanthren-6-one	Others	Ketone compounds	C28H46O8	533.298	510.319	5.7329	[M+Na]+	4.44567	3	0.6503	rp	-	57509343	-	-	-	9825.07	2745.37	2365.43	5533.13	5647.95	5640.28	-
MW0085220	T3_positive	TG(22:1(13Z)/22:6(4Z,7Z,10Z,13Z,16Z,19Z)/22:6(4Z,7Z,10Z,13Z,16Z,19Z))	GL	TG	C69H108O6	1033.82	1032.81	0.659	[M+H]+	4.44612	3	0.6503	rp	-	131762591	HMDB0051899	-	-	1176.34	3055.31	540.01	1113.06	1237.73	1355.74	-
MW0145771	T3_positive	Asn-His-Ile-Arg	Amino acids and derivatives	Amino acids and derivatives	C22H38N10O6	539.311	538.298	4.9671	[M+H]+	4.49731	3	0.6493	rp	-	-	-	194033	-	13394	15492.5	20651.3	14700.6	14332.7	14541.4	-
MW0162565	T3_positive	alpha-D-xylopyranosyl-(1->6)-[alpha-D-xylopyranosyl-(1->6)-beta-D-glucopyranosyl-(->4)]-beta-D-glucopyranose	Alcohol and amines	Alcohols	C22H38O19	607.205	606.201	0.7583	[M+H]+	4.50232	3	0.6492	rp	-	25203470	-	-	-	2709.87	2629.77	3481.77	4799.37	4551.05	4451.04	-
MW0166980	T3_positive	6-hydroxy-IAA-valine	Amino acids and derivatives	Amino acids and derivatives	C15H17N2O4-	307.149	289.119	1.6307	[M+NH4]+	4.58025	3	0.6477	rp	-	126961128	-	-	-	946.44	4854.18	2979.88	2391.52	2353.57	2351.1	-
MW0015932	T3_positive	[(6R)-6-hydroxy-6-[(2S,8S,9R,10R,13R,14S,16R)-16-hydroxy-4,4,9,13,14-pentamethyl-3,11-dioxo-2-[(2S,3R,4S,5S,6R)-3,4,5-trihydroxy-6-(hydroxymethyl)oxan-2-yl]oxy-2,7,8,10,12,15,16,17-octahydro-1H-cyclopenta[a]phenanthren-17-yl]-2-methyl-5-oxoheptan-2-yl] acetate	Others	Lactones	C38H58O13	740.404	722.388	5.517	[M+NH4]+	24.5611	3	0.6464	rp	-	45359751	-	-	-	303394	286974	284930	307627	303754	301526	-
MW0163105	T3_positive	(S)-4-(3'-acetyl-5'-hydroxy-4'-oxo-1',4'-dihydronapthalen-2'-yl)-3-hydroxybutanoate	Benzene and substituted derivatives	Benzene and substituted derivatives	C16H15O6-	304.099	303.087	0.7569	[M+H]+	4.65825	3	0.6461	rp	-	25245282	-	-	-	267082	288825	292014	82916.7	72458.1	78201.4	-
MW0106861	T3_positive	Glutaminyllysyllysine	Amino acids and derivatives	Amino acids and derivatives	C17H34N6O5	420.295	402.259	5.2918	[M+NH4]+	4.80186	3	0.6433	rp	-	18220729	-	-	-	54170.3	48746.6	47110.4	55284.9	55171	55144.7	-
MW0000941	T3_positive	Isobutyric acid 2-methoxy-4-[1-(acetyloxy)-2-propenyl]phenyl ester	Phenolic acids	Phenolic acids	C16H20O5	310.174	292.131	0.7569	[M+NH4]+	4.81525	3	0.643	rp	-	384402	-	-	-	9415.55	8102.18	8761	9027.36	9213.19	8048.54	-
MW0122902	T3_positive	Arachidonic acid biotinamide	Organic acids	Organic acids	C35H58N4O3S	637.401	614.423	5.2695	[M+Na]+	4.82178	3	0.6429	rp	-	71684550	-	-	-	15162.5	14892.7	15675.2	8420.41	8618.73	8743.99	-
MW0014932	T3_positive	6-(N-Acetyl-alpha-D-glucosaminyl)-1-phosphatidyl-1D-myo-inositol	GP	PI	C21H36NO18P	644.144	621.167	0.7569	[M+Na]+	4.83061	3	0.6427	rp	-	53481019	HMDB0011669	-	C01288	7747.08	8353.91	8896.08	7789.95	7649.94	8209.34	-
MW0149387	T3_positive	Gal1-3GlcNAcSp	Others	Saccharides	C16H28N4O11	453.173	452.175	4.1502	[M+H]+	21.6272	3	0.6421	rp	-	-	-	3606	-	118078	115711	107102	113172	111169	111486	-
MW0155321	T3_positive	Phe-Pro-Tyr	Amino acids and derivatives	Amino acids and derivatives	C23H27N3O5	443.231	425.195	1.1424	[M+NH4]+	4.87096	3	0.6419	rp	-	145457304	-	19323	-	1095.45	2072.89	839.07	1987.79	2232.23	2240.87	-
MW0155305	T3_positive	Phe-Phe-Ser	Amino acids and derivatives	Amino acids and derivatives	C21H25N3O5	468.186	399.179	1.8842	[M+Na+HCOOH]+	24.8794	3	0.6415	rp	-	145457293	-	16408	-	20440.5	24635	29611.4	19502.3	20769.5	16074.2	-
MEDL01981	T3_positive	4',5-Dihydroxy-3',5'-dimethoxyflavone	Flavonoids	Flavones	C17H14O6	332.109	314.079	0.552	[M+NH4]+	4.90425	3	0.6413	rp	-	15693659	HMDB0140472	-	-	3304.79	7271.65	7274.66	5892.5	5510.78	5839.31	-
MW0053689	T3_positive	Glycerol 1-(9Z-octadecenoate) 2-tetradecanoate 3-phosphate	GP	PA	C35H67O8P	647.448	646.457	6.5871	[M+H]+	25.3022	3	0.6411	rp	-	131751138	HMDB0031131	-	-	27045.5	18651.7	15361.2	17253	16883.5	17240.1	-
MW0149792	T3_positive	Gln-Pro-Leu	Amino acids and derivatives	Amino acids and derivatives	C16H28N4O5	374.24	356.206	5.3985	[M+NH4]+	4.92525	3	0.6409	rp	-	145455189	-	23541	-	534.98	1337.55	1881.05	2788.7	2714.32	2443.36	-
MW0143107	T3_positive	3-Oxopregn-4-ene-20beta-carboxaldehyde dioxime	Alcohol and amines	Alcohols	C22H34N2O2	376.306	358.262	6.089	[M+NH4]+	4.92875	3	0.6408	rp	-	11954103	-	-	-	8210.62	11402.4	7200.15	6027.96	5840.6	5689.24	-
MW0112615	T3_positive	3,4,5-trihydroxy-6-{[3-hydroxy-2-(hydroxymethyl)-2-methylpropanoyl]oxy}oxane-2-carboxylic acid	Organic acids	Organic acids	C11H18O10	328.114	310.09	8.7292	[M+NH4]+	4.99225	3	0.6396	rp	-	131833986	HMDB0127650	-	-	4626.2	3314.55	5045.95	1073.71	1165.13	999.93	-
MW0116480	T3_positive	Gabazine	Heterocyclic compounds	Heterocyclic compounds	C15H17N3O3	288.136	287.127	0.5422	[M+H]+	5.02125	3	0.639	rp	-	107896	HMDB0252568	-	C13796	2126.73	2923.21	2961.17	2284.36	2177.05	2310.46	-
MW0155971	T3_positive	Pro-Pro-Asn	Amino acids and derivatives	Amino acids and derivatives	C14H22N4O5	327.155	326.159	2.3796	[M+H]+	5.04975	3	0.6384	rp	-	-	-	22094	-	19979.8	8100.56	18784.6	14899.7	14562.7	15486.4	-
MW0129290	T3_positive	{4-[2,3-Dioxo-3-(2,4,6-trihydroxy-3-methoxyphenyl)propyl]-2-hydroxy-6-methoxyphenyl}oxidanesulfonic acid	Organic acids	Organic acids	C17H16O12S	482.999	444.036	0.5618	[M+K]+	5.05997	3	0.6382	rp	-	131835144	HMDB0128847	-	-	18483.4	12160.2	10299.2	15952.8	15420.8	14756.5	-
MW0160263	T3_positive	(3R)-3,11-dihydroxy-17-(2-hydroxyacetyl)-10-methyl-2,3,4,5,6,7,8,9,11,12,14,15,16,17-tetradecahydro-1H-cyclopenta[a]phenanthrene-13-carbaldehyde	Others	Aldehyde compounds	C21H32O5	365.232	364.225	4.8201	[M+H]+	5.06425	3	0.6382	rp	-	440695	HMDB0006753	-	C05474	30203.5	43662.9	27600.2	28738.4	28341.1	25454.4	-
MW0165445	T3_positive	3-Carboxy-2,7-dihydroxy-9-methoxy-4-methyl-6,11-dioxotetracen-5-olate	Benzene and substituted derivatives	Benzene and substituted derivatives	C21H13O8-	411.091	393.061	0.7375	[M+NH4]+	5.10625	3	0.6373	rp	-	90657458	-	-	-	10615	15747	5179.29	15798.4	16923.5	16180	-
ZINC95910137	T3_positive	(8alpha,9S,10beta,13Z)-15,16-Diacetoxycleroda-3,13-diene-19-oic acid 2-O,3-O,4-O,6-O-tetraacetyl-beta-D-galactopyranosyl ester	Organic acids	Organic acids	C38H54O15	768.401	750.346	5.2994	[M+NH4]+	26.2921	3	0.6343	rp	-	6324932	-	-	-	283326	267101	268407	328707	327147	315158	-
MW0129151	T3_positive	[2-Hydroxy-5-[3-(4-methoxy-1-benzouran-5-yl)-3-oxopropanoyl]phenyl] hydrogen sulate	Organic acids	Organic acids	C18H14O9S	407.052	406.036	1.2938	[M+H]+	5.28793	3	0.6338	rp	-	131835641	HMDB0129391	-	-	4230.12	6115.34	5090.46	5829.27	5755.46	5830.08	-
MW0169579	T3_positive	N-tridecanoyl-L-Homserine lactone	Others	Lactones	C17H31NO3	374.144	297.23	3.3875	[M-H+2K]+	13.0606	3	0.6326	rp	-	68869017	-	45458	-	81826.5	77229.2	80485.1	83487.1	84313.6	83969.7	-
MW0063517	T3_positive	S-Glutaryldihydrolipoamide	Lipids	Free fatty acids	C13H23NO4S2	360.069	321.107	0.7764	[M+K]+	5.37575	3	0.6322	rp	-	11953879	HMDB0006832	-	C06157	7378.79	4907.43	5898.83	6314.95	6482.46	6330.56	ko00310,ko00785
MW0155978	T3_positive	Pro-Pro-Ile	Amino acids and derivatives	Amino acids and derivatives	C16H27N3O4	364.16	325.2	2.2302	[M+K]+	5.39125	3	0.6319	rp	-	23653122	-	19177	-	35818.2	43276.9	30763.3	41076.9	39655.1	40962.2	-
MW0011986	T3_positive	10-Acetoxyoleuropein	Phenolic acids	Phenolic acids	C27H34O15	621.179	598.19	4.3015	[M+Na]+	5.39859	3	0.6317	rp	-	131751685	HMDB0035216	-	-	12012.2	11595.5	8630.18	9955.72	9661.7	9779.88	-
MW0162288	T3_positive	leachianone G(1-)	Others	Lactones	C20H19O6-	356.121	355.118	0.5618	[M+H]+	5.4085	3	0.6315	rp	-	25201713	-	-	-	4883.28	593.52	1950.09	2570.12	2556.75	2478.91	-
MW0138857	T3_positive	[(3S,6S)-6-[5,7-dihydroxy-2-(4-hydroxy-3,5-dimethoxyphenyl)chromenylium-3-yl]oxy-3,4,5-trihydroxyoxan-2-yl]methyl (E)-3-(3,4-dihydroxyphenyl)prop-2-enoate	Flavonoids	Anthocyanidins	C32H31O15+	655.15	655.166	3.3769	[M+H]+	23.5777	3	0.6305	rp	-	44256989	-	47151	-	189652	176732	182386	191672	192917	192891	-
MW0144512	T3_positive	Ala-Asp-Glu	Amino acids and derivatives	Amino acids and derivatives	C12H19N3O8	351.154	333.117	4.663	[M+NH4]+	5.53675	3	0.6291	rp	-	145453538	-	19682	-	14420.1	15007.6	13227.9	13807	13653.8	13544.4	-
MW0150981	T3_positive	His-Ile-Thr	Amino acids and derivatives	Amino acids and derivatives	C16H27N5O5	370.207	369.201	1.1152	[M+H]+	5.54775	3	0.6289	rp	-	145455882	-	17097	-	30873.2	31304.8	23078	17478.3	16839.1	15913.3	-
MW0128584	T3_positive	[2,6-dihydroxy-3-(7-hydroxy-4-oxo-4H-chromen-2-yl)phenyl]oxidanesulfonic acid	Organic acids	Organic acids	C15H10O9S	367.02	366.005	0.5618	[M+H]+	19.949	3	0.6278	rp	-	131837280	HMDB0133359	-	-	537883	543004	649343	495274	495465	490429	-
MW0011889	T3_positive	1,2-Dimyristoyl-sn-glycero-3-phospho-l-serine	GP	PS	C34H66NO10P	702.442	679.442	4.8139	[M+Na]+	27.3237	3	0.6275	rp	-	91746198	HMDB0012330	-	-	27068.7	24342.5	15351	19887	19909	19123.1	-
MW0119291	T3_positive	3-[(5,6-Diphenylfuro[2,3-d]pyrimidin-4-yl)amino]propan-1-ol	Heterocyclic compounds	Heterocyclic compounds	C21H19N3O2	368.145	345.148	2.8784	[M+Na]+	5.68275	3	0.6263	rp	-	1583275	-	-	-	9908.34	9272.68	7670.63	9798.78	9665.55	9783.9	-
MW0149974	T3_positive	Glu-Gln-Ile	Amino acids and derivatives	Amino acids and derivatives	C16H28N4O7	794.415	388.196	5.7534	[2M+NH4]+	11.2925	3	0.626	rp	-	145455361	-	21718	-	2.44968e+06	2.5007e+06	2.05177e+06	1.84676e+06	1.75335e+06	1.62839e+06	-
MW0149210	T3_positive	Flavonol 3-O-D-glucoside	Flavonoids	Flavonols	C21H20O8	801.245	400.116	4.0587	[2M+H]+	9.91327	3	0.6256	rp	-	11953828	-	-	C03946	459770	445906	388739	369427	367616	369361	-
MW0112367	T3_positive	3,4,5-trihydroxy-6-(1-oxo-1H-isochromene-3-carbonyloxy)oxane-2-carboxylic acid	Organic acids	Organic acids	C16H14O10	384.091	366.059	0.7576	[M+NH4]+	5.758	3	0.6249	rp	-	131834933	HMDB0128629	-	-	315.17	7186.18	7689.09	10410.9	9370.3	10672.8	-
MW0165818	T3_positive	(2S)-1-[(E)-2-[(2S)-6-carboxy-2-carboxylato-2,3-dihydropyridin-4-yl]ethenyl]-5-hydroxy-6-[(2S,3R,4S,5S,6R)-3,4,5-trihydroxy-6-(hydroxymethyl)oxan-2-yl]oxy-2,3-dihydroindole-2-carboxylate	Organic acids	Organic acids	C24H24N2O13-2	549.138	548.128	0.7764	[M+H]+	5.76687	3	0.6248	rp	-	90658632	-	-	-	1002.41	1686.23	5945.88	1729.02	1691.9	1543.24	-
MW0162386	T3_positive	3-Epi-3-hydroxy-2'-deoxymugineate	Organic acids	Organic acids	C12H18N2O8-2	341.093	318.106	9.6742	[M+Na]+	5.78925	3	0.6243	rp	-	25202352	-	-	-	2025.36	1147.06	1495.78	1762.33	1842.17	1855.44	-
MW0165740	T3_positive	4-Methylthiobutyl-desulfoglucosinolate	Others	Glucosinolates	C12H23NO6S2	342.107	341.097	0.6982	[M+H]+	5.8025	3	0.6241	rp	-	90658389	-	-	-	13021.9	11216.6	13214.1	14068.6	14075.6	13904.3	-
MW0129336	T3_positive	{5-[(E)-2-{3,5-dihydroxy-4-[(1E)-3-methylbuta-1,3-dien-1-yl]phenyl}ethenyl]-2-hydroxyphenyl}oxidanesulfonic acid	Organic acids	Organic acids	C19H18O7S	429.041	390.077	0.5618	[M+K]+	5.80925	3	0.624	rp	-	131835375	HMDB0129089	-	-	14425.9	23428.9	26636.6	15559	14843.1	15234.1	-
MW0115961	T3_positive	(5-hydroxy-7-methoxy-2,2-dimethyl-3,4-dihydro-2H-1-benzopyran-4-yl)oxidanesulfonic acid	Organic acids	Organic acids	C12H16O7S	343.021	304.062	0.5618	[M+K]+	5.81575	3	0.6238	rp	-	131832283	HMDB0125817	-	-	9567.45	10159.5	8112.43	11907.5	11055.7	11348.9	-
MW0147486	T3_positive	Cimigenol	Alcohol and amines	Alcohols	C30H48O5	453.343	488.35	4.3334	[M+H-2H2O]+	16.8999	3	0.6238	rp	-	20054872	-	-	C17538	308454	378562	358394	559242	545899	513681	-
MW0008496	T3_positive	N-(5-phenethyl-1,3,4-thiadiazol-2-yl)benzamide	Benzene and substituted derivatives	Benzene and substituted derivatives	C17H15N3OS	327.127	309.094	0.7875	[M+NH4]+	6.04275	3	0.6196	rp	-	821478	-	-	-	5699.65	1446.88	2206.16	4940.57	5216.46	4838.3	-
MW0144488	T3_positive	Ala-Asn-Asp	Amino acids and derivatives	Amino acids and derivatives	C11H18N4O7	336.161	318.118	1.1141	[M+NH4]+	6.1275	3	0.6181	rp	-	145453519	-	17098	-	11435.6	10345.6	4520.52	9201.8	9665.47	9924.34	-
pmb3114	T3_positive	Epicatechin-epiafzelechin	Flavonoids	Flavanols	C30H26O11	601.107	562.148	0.8543	[M+K]+	6.20509	3	0.6166	rp	-	10239837	-	-	-	50553.3	56143.8	57506.3	35297.1	37009.4	38022.2	-
MW0114594	T3_positive	Hexapropylene glycol monobutyl ether	Alcohol and amines	Alcohols	C22H46O7	440.36	422.324	5.5366	[M+NH4]+	6.26529	3	0.6155	rp	-	22667365	-	-	-	24229	22982.8	17315.3	22951.8	23191.5	23178.6	-
MW0153028	T3_positive	Lys-Leu-Asn-His-Gln	Amino acids and derivatives	Amino acids and derivatives	C27H46N10O8	639.354	638.35	5.0211	[M+H]+	6.27982	3	0.6153	rp	-	-	-	264999	-	608.79	2526.09	202.09	899.57	736.56	862.44	-
MW0149789	T3_positive	Gln-Pro-Gln	Amino acids and derivatives	Amino acids and derivatives	C15H25N5O6	372.191	371.18	1.1117	[M+H]+	6.29075	3	0.6151	rp	-	132610064	-	21823	-	3738.84	3605.93	1108.25	2795.46	2818.7	2760.13	-
MW0132077	T3_positive	3,4,5-trihydroxy-6-{[3-hydroxy-2-(2-hydroxypropan-2-yl)-7-oxo-2H,3H,7H-furo[3,2-g]chromen-9-yl]oxy}oxane-2-carboxylic acid	Organic acids	Organic acids	C20H22O12	472.154	454.111	0.7371	[M+NH4]+	6.32815	3	0.6144	rp	-	131836927	HMDB0132924	-	-	4971.02	1688.08	7181.03	2571.54	2110.66	2721.11	-
MW0110062	T3_positive	Trp-Glu-Lys	Amino acids and derivatives	Amino acids and derivatives	C22H31N5O6	462.233	461.227	2.9552	[M+H]+	4.98633	3	0.6136	rp	-	145458359	-	16857	-	96617.2	138579	86174.1	115831	114615	110953	-
MW0061712	T3_positive	PI(18:0/20:4(5Z,8Z,11Z,14Z))	GP	PI	C47H83O13P	950.567	886.557	5.2595	[M+CH3CN+Na]+	6.28205	3	0.6119	rp	-	42607491	HMDB0009815	-	-	432176	433901	395602	432405	430590	427782	-
MW0012484	T3_positive	15-Octadecene-9,11,13-triynoic acid	FA	Others	C18H22O2	309.118	270.162	6.7916	[M+K]+	29.95	3	0.6118	rp	-	73746253	HMDB0032673	-	-	116580	116397	28814.3	84145.6	81891.4	81587.8	-
MW0106951	T3_positive	2-Azaniumyl-4-[hydroxy(methyl)phosphoryl]butanoate	Organic acids	Organic acids	C5H12NO4P	182.065	181.05	0.5618	[M+H]+	6.51275	3	0.611	rp	-	5257280	-	-	-	34650.4	31210.3	33861.7	34434.4	34497.7	34433.7	-
MW0109253	T3_positive	Demanyl phosphate	Alcohol and amines	Amines	C4H12NO4P	187.08	169.05	0.5422	[M+NH4]+	6.51275	3	0.611	rp	-	151438	HMDB0060236	-	C13482	7258.87	4426.52	4024.73	4989.26	3881.91	4689.06	ko00564
MW0140282	T3_positive	(2R)-2-[[(2S,3R)-3-amino-2-hydroxy-4-phenyl-butanoyl]amino]-4-methyl-pentanoic acid	Organic acids	Organic acids	C16H24N2O4	326.207	308.174	2.2003	[M+NH4]+	6.5185	3	0.6109	rp	-	439299	-	-	C00732	70325.8	55517.1	68456.2	64526	64199.2	63286.4	-
MW0161762	T3_positive	Protoporphyrinogen(2-)	Others	Lactones	C34H38N4O4-2	584.325	566.289	4.4611	[M+NH4]+	6.5233	3	0.6108	rp	-	20849104	-	-	-	17321.2	16875.3	12174.6	13211.2	13073.8	13028.7	-
MW0142745	T3_positive	3,8'-Biflaviolin	Benzene and substituted derivatives	Benzene and substituted derivatives	C20H10O10	433.004	410.027	8.7292	[M+Na]+	30.2347	3	0.6103	rp	-	25164057	-	-	C18014	700333	668354	689763	487539	486548	470019	-
MW0121493	T3_positive	5-Formiminotetrahydrofolate	Organic acids	Organic acids	C20H24N8O6	473.199	472.182	1.1351	[M+H]+	6.60631	3	0.6093	rp	-	135402017	HMDB0001534	-	-	1284.8	2507.16	1163.15	3741.41	3690.37	3742.03	-
MW0155307	T3_positive	Phe-Phe-Trp	Amino acids and derivatives	Amino acids and derivatives	C29H30N4O4	499.239	498.227	2.895	[M+H]+	6.61221	3	0.6092	rp	-	145457295	-	16338	-	17321.1	14116.2	13792	10847.1	11058.1	10150.6	-
MW0158740	T3_positive	UDP-alpha-D-GlcNAc3NAcA	Nucleotides and derivatives	Nucleotides and derivatives	C19H28N4O18P2	663.082	662.087	4.2111	[M+H]+	6.62198	3	0.6091	rp	-	24755535	-	-	C19725	2508.61	2019.02	3364.08	3459.54	3549.36	3108.82	ko00520,ko01100,ko01250
MW0010093	T3_positive	Zinterol	Benzene and substituted derivatives	Benzene and substituted derivatives	C19H26N2O4S	417.126	378.161	1.9403	[M+K]+	6.67975	3	0.608	rp	-	37990	HMDB0260028	-	-	21492	22986	20769.2	20680	20592	20801.6	-
MW0152477	T3_positive	Leu-Ser-Ala-Asp	Amino acids and derivatives	Amino acids and derivatives	C16H28N4O8	826.406	404.191	5.0238	[2M+NH4]+	7.62911	3	0.6079	rp	-	-	-	181481	-	529961	504424	304775	335091	333099	330690	-
MW0144868	T3_positive	Aldotetraouronic acid	Organic acids	Organic acids	C22H36O19	622.214	604.185	0.7674	[M+NH4]+	6.75162	3	0.6067	rp	-	72734309	-	-	C20573	8047	4958.71	5906.01	5893.92	3202.17	5405.95	ko02010
MW0161947	T3_positive	Adenosine 3',5'-bismonophosphate(4-)	Nucleotides and derivatives	Nucleotides and derivatives	C10H11N5O10P2-4	424.013	422.998	0.8737	[M+H]+	6.81866	3	0.6056	rp	-	23615194	-	-	-	12490	16932.6	13861.6	16756.2	16023.2	15846	-
MW0155374	T3_positive	Phe-Trp-Tyr	Amino acids and derivatives	Amino acids and derivatives	C29H30N4O5	1046.48	514.222	5.1005	[2M+NH4]+	24.3497	3	0.6052	rp	-	44611954	-	19001	-	834.65	1507.49	2017.16	1772.88	1873.83	1447.14	-
MW0148738	T3_positive	dTDP-4-amino-4,6-dideoxy-5-C-methyl-L-mannose	Nucleotides and derivatives	Nucleotides and derivatives	C17H29N3O14P2	579.17	561.112	4.0712	[M+NH4]+	31.2284	3	0.6049	rp	-	443216	-	-	C11461	201966	216228	173090	195799	194991	195787	ko00523,ko01110
MW0165156	T3_positive	dTDP-3-dehydro-4,6-dideoxy-alpha-D-glucose(2-)	Nucleotides and derivatives	Nucleotides and derivatives	C16H22N2O14P2-2	529.05	528.055	0.5422	[M+H]+	6.86979	3	0.6046	rp	-	72193745	-	-	-	1482.06	9089.7	7903.14	4674.97	4249.62	4924.22	-
MW0050310	T3_positive	DG(18:4(6Z,9Z,12Z,15Z)/22:6(4Z,7Z,10Z,13Z,16Z,19Z)/0:0)	GL	DG	C43H64O5	661.488	660.475	5.6559	[M+H]+	7.00188	3	0.6023	rp	-	53478182	HMDB0007353	-	-	30560.1	26105.3	29264.7	30915.1	31625.5	31175.5	-
MW0156697	T3_positive	Ser-Cys-Ser	Amino acids and derivatives	Amino acids and derivatives	C9H17N3O6S1	296.081	295.084	1.6276	[M+H]+	7.01525	3	0.6021	rp	-	145457714	-	17889	-	36219	36805.7	27078.2	32295.5	32668.2	32427	-
MW0103641	T3_positive	P1,P4-Bis(5'-xanthosyl) tetraphosphate	Nucleotides and derivatives	Nucleotides and derivatives	C20H26N8O23P4	892.986	870.006	0.5618	[M+Na]+	7.04299	3	0.6016	rp	-	440322	HMDB0003834	-	C04392	198.75	4235.92	4762.34	1897.25	1911.47	1790.33	ko00230,ko01100
MW0111815	T3_positive	4-Methoxy-alpha-phpp	Others	Ketone compounds	C18H27NO2	307.246	289.204	6.5888	[M+NH4]+	7.052	3	0.6014	rp	-	102144586	-	-	-	413.62	358.09	487.45	1091.83	1019.17	980.23	-
MW0164189	T3_positive	staphyloferrin A(5-)	Others	Lactones	C17H19N2O14-5	493.129	475.084	1.0519	[M+NH4]+	7.09659	3	0.6006	rp	-	46926094	-	-	-	3681.74	5215.19	3235.38	3190.85	3464.45	3343.01	-
MW0105708	T3_positive	Arginylisoleucylarginine	Amino acids and derivatives	Amino acids and derivatives	C18H37N9O4	461.324	443.297	5.3093	[M+NH4]+	7.10399	3	0.6005	rp	-	18218769	-	-	-	8956.45	6045.36	7099.5	6757.67	5598.38	6223.83	-
MEDP1459	T3_positive	Epoxy-eicosapentaenoic-acid	Lipids	Free fatty acids	C20H28O3	317.208	316.204	6.7437	[M+H]+	7.11225	3	0.6004	rp	-	-	-	-	-	14330.9	13135.2	16497.1	17639.1	17341.9	17647.3	-
MW0151530	T3_positive	Ile-Met-Tyr	Amino acids and derivatives	Amino acids and derivatives	C20H31N3O5S1	851.412	425.198	3.6842	[2M+H]+	8.1178	3	0.6002	rp	-	9823736	-	18353	-	33918.3	38328.5	33404.9	36288.9	35843.2	35966.2	-
MW0069329	T3_positive	TG(15:0/18:3(6Z,9Z,12Z)/o-18:0)	GL	TG	C54H100O5	829.765	828.757	0.6688	[M+H]+	7.14716	3	0.5998	rp	-	131754572	HMDB0043452	-	-	87.6	1427.32	1240.61	2578.65	2431.35	2245.38	-
MEDP1212	T3_positive	1,3-Dicyclohexylurea	Alcohol and amines	Polyamines	C13H24N2O	225.191	224.189	6.288	[M+H]+	7.15875	3	0.5996	rp	-	4277	HMDB0244166	-	-	4391.08	35268.2	4506.28	3240.04	3173.33	2447.48	-
MW0168026	T3_positive	8-oxo-GTP	Others	Others	C10H12N5O15P3-4	535.951	534.954	0.8651	[M+H]+	32.2952	3	0.5995	rp	-	135871106	-	-	-	29023.3	24059.7	24472.8	29032.1	29202.6	29269.1	-
MW0151428	T3_positive	Ile-Glu-Val-His-Gly	Amino acids and derivatives	Amino acids and derivatives	C24H39N7O8	554.296	553.286	4.3353	[M+H]+	7.20888	3	0.5987	rp	-	-	-	264397	-	7696.08	10550.9	5181.43	8065.77	8263.31	7221.4	-
MW0009036	T3_positive	N-Desmethyl Rosiglitazone	Phenolic acids	Phenolic acids	C17H17N3O3S	366.089	343.099	1.4397	[M+Na]+	7.3445	3	0.5963	rp	-	12000328	HMDB0060980	-	-	7468.19	5222.64	7399.15	6526.33	6675.53	6558.1	-
MW0132903	T3_positive	3-[3,4-dihydroxy-5-(3,4,5-trihydroxybenzoyloxy)benzoyloxy]-5-hydroxy-4-methoxybenzoic acid	Organic acids	Organic acids	C22H16O13	511.03	488.059	0.5618	[M+Na]+	32.97	3	0.5962	rp	-	131834664	HMDB0128324	-	-	184236	163148	181917	156126	156700	151048	-
MW0148727	T3_positive	dTDP-3-N,N-dimethylamino-4-oxo-2,3,6-trideoxy-D-glucose	Nucleotides and derivatives	Nucleotides and derivatives	C18H29N3O13P2	575.167	557.118	0.7572	[M+NH4]+	33.0939	3	0.5956	rp	-	90658900	-	-	C21073	15783.2	12750.8	18471.7	9517.9	10081.8	10190.2	ko00523,ko01100,ko01110,ko01250
MW0164564	T3_positive	UDP-2-acetamido-2,6-dideoxy-alpha-D-xylo-hex-4-ulose(2-)	Nucleotides and derivatives	Nucleotides and derivatives	C17H23N3O16P2-2	610.033	587.055	0.5618	[M+Na]+	7.41997	3	0.595	rp	-	53239711	-	-	-	74164.7	69127.5	66934.3	74131.4	74076.1	73355.6	-
MW0129257	T3_positive	{4-[(1E)-3-oxo-3-[(3,4,5,6-tetrahydroxyoxan-2-yl)methoxy]prop-1-en-1-yl]phenyl}oxidanesulfonic acid	Organic acids	Organic acids	C15H18O11S	407.064	406.057	0.9555	[M+H]+	7.43166	3	0.5948	rp	-	131831667	HMDB0125132	-	-	4205.04	1987.87	2020.16	2299.59	2000.22	2431.89	-
MW0139214	T3_positive	Osmanthuside A	Benzene and substituted derivatives	Benzene and substituted derivatives	C23H26O9	469.145	446.158	2.1471	[M+Na]+	7.43543	3	0.5948	rp	-	101629458	HMDB0038748	-	-	9530.14	8386.8	17648.8	8096.67	7967.59	8104.76	-
MW0159470	T3_positive	Z-Val-Ala-Asp-AMC	Amino acids and derivatives	Amino acids and derivatives	C30H34N4O9	595.236	594.233	4.7999	[M+H]+	7.43996	3	0.5947	rp	-	-	-	-	-	1481.33	1078.96	3696.78	2032.46	2026.99	1837.77	-
MW0164118	T3_positive	(R)-beta-alanopine(1-)	Others	Lactones	C6H10NO4-	161.07	160.061	2.117	[M+H]+	7.45725	3	0.5944	rp	-	46224565	-	-	-	6826.32	6075.16	1267.11	5317.36	5182.35	5350.45	-
MW0166427	T3_positive	2-Keto-3,6-dideoxy-6-sulfogluconate	Organic acids	Organic acids	C6H8O8S-2	278.954	239.994	8.7476	[M+K]+	7.47	3	0.5942	rp	-	92136146	-	-	-	6419.3	7111.73	6599.72	7243.17	7231.56	7313.67	-
MW0149728	T3_positive	Gln-Ile-Tyr-Glu	Amino acids and derivatives	Amino acids and derivatives	C25H37N5O9	574.235	551.259	2.6149	[M+Na]+	7.48837	3	0.5938	rp	-	-	-	210662	-	3176.81	3471.43	2872.85	2811.5	2856.95	2494.14	-
MW0125662	T3_positive	N-benzyl-2,3-dihydro-1H-cyclopenta[b]quinolin-9-amine	Alcohol and amines	Amines	C19H18N2	275.149	274.147	4.2815	[M+H]+	7.5035	3	0.5936	rp	-	402667	-	-	-	3088.08	5243.35	4339.74	3217.75	2923.5	3076.59	-
MW0128205	T3_positive	(4-{6-[3,7-dihydroxy-2-(3-hydroxyphenyl)-3,4-dihydro-2H-1-benzopyran-4-yl]-2-(3,4-dihydroxyphenyl)-3,5,7-trihydroxy-3,4-dihydro-2H-1-benzopyran-8-yl}-7-hydroxy-2-(3-hydroxyphenyl)-3,4-dihydro-2H-1-benzopyran-3-yl)oxidanesulfonic acid	Organic acids	Organic acids	C45H38O17S	883.208	882.183	2.7619	[M+H]+	22.3703	3	0.5907	rp	-	131838719	HMDB0135048	-	-	59299.3	76432.9	80256.9	74909.1	74935.5	75652.2	-
MW0158431	T3_positive	Tyr-Gln-Asp	Amino acids and derivatives	Amino acids and derivatives	C18H24N4O8	887.281	424.159	4.0252	[2M+K]+	1.22311	3	0.5905	rp	-	145458617	-	18160	-	180585	186310	145412	169332	168453	168290	-
ZINC95910636	T3_positive	1,3-dihydroxy-9-oxo-5-[(2S,3R,4S,5S,6R)-3,4,5-trihydroxy-6-(hydroxymethyl)oxan-2-yl]oxyxanthene-4-sulfonic acid	Organic acids	Organic acids	C19H18O13S	509.03	486.047	0.5618	[M+Na]+	7.8419	3	0.5878	rp	-	11409876	-	-	-	233737	234155	242439	210034	207577	207684	-
MW0116165	T3_positive	[1-(6,7-Dimethoxy-1,3-benzodioxol-5-yl)-3-oxopropyl] hydrogen sulate	Organic acids	Organic acids	C12H14O9S	335.042	334.036	0.7977	[M+H]+	7.86775	3	0.5874	rp	-	131834998	HMDB0128699	-	-	9654.06	8681.95	2919.27	4656.99	3764.58	4525.79	-
MW0138309	T3_positive	CID 75130910	Others	Lactones	C28H34O10	599.197	530.215	4.3235	[M+Na+HCOOH]+	20.1421	3	0.5867	rp	-	75130910	HMDB0252911	-	-	358198	369358	371049	361159	361199	359383	-
MW0162756	T3_positive	2-[(3,4-dihydroxy-2-oxo-5-phosphonatooxypentyl)amino]benzoate	Others	Others	C12H13NO9P-3	347.049	346.033	0.5618	[M+H]+	8.01725	3	0.5849	rp	-	25244176	-	-	-	4791.2	8955.13	7538.98	5887.24	5310.43	5155.84	-
MW0061539	T3_positive	PGP(a-13:0/a-13:0)	GP	PG-P	C32H64O13P2	741.369	718.382	5.0038	[M+Na]+	8.0508	3	0.5843	rp	-	131823167	HMDB0116512	-	-	26018.1	27515	40715.6	25753.2	25495.2	25649.9	-
MW0128610	T3_positive	Phenyl 2-hydroxy-3-sulooxybenzoate	Organic acids	Organic acids	C13H10O7S	333	310.015	6.4474	[M+Na]+	8.19125	3	0.582	rp	-	131838824	HMDB0135171	-	-	1131.28	2490.79	3582.64	2066.55	1981.03	2075.59	-
MEDL00368	T3_positive	Leu-Pro-Tyr	Amino acids and derivatives	Amino acids and derivatives	C20H29N3O5	392.219	391.211	3.4337	[M+H]+	8.197	3	0.5819	rp	-	11234718	HMDB0007179	-	-	18094.4	20049.9	17645.3	18753.2	19103.5	18753.2	-
MW0162611	T3_positive	afrormosin-7-O-glucoside-6''-O-malonate	Others	Lactones	C26H25O13-	546.146	545.13	0.7569	[M+H]+	8.22532	3	0.5814	rp	-	25203698	-	-	-	6394.36	15680.2	18035.3	5334.56	2300.97	5657.59	-
MW0103384	T3_positive	5'-(N-Ethylcarboxamido)adenosine	Nucleotides and derivatives	Nucleotides and derivatives	C12H16N6O4	331.108	308.123	0.5618	[M+Na]+	8.25775	3	0.5809	rp	-	6541320	-	-	-	16284.1	12416.4	22276.3	19866.2	20439.1	20497.7	-
MW0104741	T3_positive	2-Ethylhexyl diphenyl phosphate	Others	Lactones	C20H27O4P	401.125	362.165	1.1129	[M+K]+	8.25875	3	0.5809	rp	-	14716	HMDB0245120	-	-	6393.99	9377	5708.58	6835.17	6801.48	6546.98	-
MW0055400	T3_positive	N-Oxide abiraterone sulfate	Organic acids	Organic acids	C24H31NO5S	446.203	445.192	1.8979	[M+H]+	8.32465	3	0.5798	rp	-	91826892	HMDB0060848	-	-	2835.38	3105.95	6019.26	2752.92	3157.86	3102.9	-
MW0141035	T3_positive	1-(Methylnitrosoamino)-4-(3-pyridinyl)-1,4-butanediol	Alcohol and amines	Alcohols	C10H15N3O3	226.116	225.111	0.7764	[M+H]+	8.3535	3	0.5793	rp	-	53297440	-	-	C19577	7820.15	9774.38	2127.97	4387.47	4578.94	4247.03	-
MW0005283	T3_positive	4-Nitro-N-(4-p-tolyl-thiazol-2-yl)-benzenesulfonamide	Benzene and substituted derivatives	Benzene and substituted derivatives	C16H13N3O4S2	398.014	375.035	0.8737	[M+Na]+	36.8685	3	0.5791	rp	-	605051	-	-	-	60374	55788.9	54564.2	62803.2	62970.1	60647.4	-
MW0150880	T3_positive	His-Asp-Tyr-Lys	Amino acids and derivatives	Amino acids and derivatives	C25H35N7O8	562.252	561.255	4.1631	[M+H]+	8.3943	3	0.5786	rp	-	-	-	152667	-	5838.33	1890.46	1965.03	1380.56	1346.71	1383.6	-
MW0150926	T3_positive	His-Glu-Phe-Gly-Asp	Amino acids and derivatives	Amino acids and derivatives	C26H33N7O10	621.259	603.229	2.7281	[M+NH4]+	8.47018	3	0.5774	rp	-	-	-	264036	-	2050.23	1181.87	2522.98	3389.77	3386.58	3307.01	-
MW0003019	T3_positive	2-Ethyl-5-methyl-3,3-diphenyl-1-pyrroline	Benzene and substituted derivatives	Benzene and substituted derivatives	C19H21N	286.145	263.167	0.8067	[M+Na]+	8.49925	3	0.5769	rp	-	9879368	HMDB0060672	-	C16660	14914.1	12407.7	11183.4	20467.3	19399.9	20780.7	-
MW0103366	T3_positive	3'-Azido-3'-deoxy-5'- O-beta-D-glucopyranuronosylthymidine	Nucleotides and derivatives	Nucleotides and derivatives	C16H21N5O10	466.105	443.129	0.767	[M+Na]+	8.67024	3	0.5741	rp	-	105108	HMDB0060752	-	-	10694.7	5082.56	9227.69	5847.99	6208.86	6024.41	-
MW0148614	T3_positive	Di-trans,poly-cis-undecaprenyl diphosphate	Organic acids	Organic acids	C55H92O7P2	927.661	926.632	4.8201	[M+H]+	24.2607	3	0.5741	rp	-	5280700	-	-	C04574	83662.3	61229.6	89437.2	85199.7	85583.9	81618.3	ko00900,ko01110
MW0109459	T3_positive	Pyrogallol-1-O-sulphate	Organic acids	Organic acids	C6H6O6S	228.983	205.988	8.7317	[M+Na]+	8.72825	3	0.5732	rp	-	54110629	HMDB0060016	-	-	20350.7	17568.4	19036	17496.4	17372.8	17686.5	-
ZINC95911730	T3_positive	3'-O-beta-Glucopyranosyl-stilbericoside	Alcohol and amines	Alcohols	C20H30O15	511.175	510.159	1.1628	[M+H]+	8.87853	3	0.5708	rp	-	6325264	-	-	-	1663.73	4484.25	1999.12	3068.21	2830.98	2850.4	-
MW0151657	T3_positive	Ile-Val-Ser-Lys	Amino acids and derivatives	Amino acids and derivatives	C20H39N5O6	463.324	445.29	4.7197	[M+NH4]+	8.90603	3	0.5703	rp	-	-	-	166587	-	1143.46	860.89	3558.63	1701.8	1855.5	1802.66	-
MW0156150	T3_positive	Protodeoxyviolaceinic acid	Organic acids	Organic acids	C21H15N3O2	342.138	341.116	4.4211	[M+H]+	8.933	3	0.5699	rp	-	90657760	-	-	C21131	2425.37	2614.63	5820.32	2818.23	2928.45	2871.16	ko01100,ko01110
MW0167501	T3_positive	[(2R)-2-[(6Z,9Z,12Z)-octadeca-6,9,12-trienoyl]oxy-3-[(Z)-tetradec-9-enoyl]oxypropyl] (Z)-icos-11-enoate	GL	TG	C55H96O6	853.726	852.721	0.659	[M+H]+	9.01956	3	0.5685	rp	-	131758937	HMDB0048096	-	-	3260.16	3179.93	1880.49	2807.42	2995.35	2001.64	-
MW0134820	T3_positive	6-(2,4-dihydroxyphenyl)-2-{3-[(2E)-3-(2,4-dihydroxyphenyl)prop-2-enoyl]-2,6-dihydroxyphenyl}-4-methylcyclohex-3-ene-1-carboxylic acid	Organic acids	Organic acids	C29H26O9	557.114	518.158	0.8543	[M+K]+	9.0371	3	0.5682	rp	-	131832802	HMDB0126378	-	-	8974.56	22142.5	16548.7	14958.3	13060	14580.4	-
MW0016550	T3_positive	Cdp-DG(22:5(4Z,7Z,10Z,13Z,16Z)/22:6(4Z,7Z,10Z,13Z,16Z,19Z))	GL	DG	C56H83N3O15P2	1122.52	1099.53	4.6254	[M+Na]+	9.14655	3	0.5665	rp	-	131822675	HMDB0116019	-	-	26523.7	35104.1	27700.1	19613.1	19569	20059.4	-
MW0167783	T3_positive	[(2R)-3-octadecanoyloxy-2-tetradecanoyloxypropyl] icosanoate	GL	TG	C55H106O6	880.815	862.799	0.6687	[M+NH4]+	9.20443	3	0.5656	rp	-	131771288	HMDB0063635	-	-	4110.47	1565.37	5002.77	1316.29	1340.04	1339.04	-
MW0129141	T3_positive	{2-hydroxy-5-[(1E)-3-oxo-3-[(3,4,5,6-tetrahydroxyoxan-2-yl)methoxy]prop-1-en-1-yl]phenyl}oxidanesulfonic acid	Organic acids	Organic acids	C15H18O12S	440.074	422.052	2.1571	[M+NH4]+	9.23331	3	0.5651	rp	-	131831716	HMDB0125186	-	-	8622.1	6273.74	8199.92	8090.17	8406.38	8027.55	-
MW0166134	T3_positive	(2S,3S,6R)-6-(4-amino-2-oxopyrimidin-1-yl)-3-[[(3S)-3-azaniumyl-5-(diaminomethylideneazaniumyl)pentanoyl]amino]-3,6-dihydro-2H-pyran-2-carboxylate	Organic acids	Organic acids	C16H25N8O5+	432.171	409.195	0.7569	[M+Na]+	9.26462	3	0.5646	rp	-	91819860	-	-	-	11186.2	9098.79	11722.9	11096.2	10752.6	11075.2	-
MW0000106	T3_positive	7-Formyldehydrothalicsimidine	Alkaloids	Alkaloids	C23H25NO6	412.174	411.168	1.585	[M+H]+	9.27179	3	0.5645	rp	-	100952373	HMDB0033097	-	-	2165.7	2553.22	1725.98	1455.21	1357.71	1448.13	-
MW0134338	T3_positive	5-{[2,2-dimethyl-7-(2-methylbut-3-en-2-yl)-5-[(2-methylbut-3-en-2-yl)oxy]-8-oxo-2H,8H-pyrano[3,2-g]chromen-10-yl]oxy}-3-(1-hydroxy-2-methylbut-3-en-2-yl)-8,8-dimethyl-10-(2-methylbut-3-en-2-yl)-2H,8H-pyrano[3,2-g]chromen-2-one	Others	Ketone compounds	C48H54O9	792.401	774.377	5.988	[M+NH4]+	12.2904	3	0.5639	rp	-	131836991	HMDB0133012	-	-	1.3826e+06	1.56174e+06	972407	1.22831e+06	1.21893e+06	1.21918e+06	-
MW0003813	T3_positive	3-Ammonio-4-methoxybenzenesulfonate	Benzene and substituted derivatives	Benzene and substituted derivatives	C7H9NO4S	221.065	203.025	0.5422	[M+NH4]+	9.42875	3	0.5621	rp	-	139067515	-	-	-	12315.4	10960.7	8078.8	15551.5	15006	15316.7	-
MW0161535	T3_positive	3-O-Acetylpapaveroxine	Others	Lactones	C24H27NO8	458.185	457.174	0.7572	[M+H]+	9.47771	3	0.5613	rp	-	14106961	-	-	C21591	8257.12	3383.29	5348.13	8965.29	8919.5	9069.65	ko00950,ko01100,ko01110
MW0160520	T3_positive	(2,3-Dihydroxy-4-oxo-5-phosphonatooxypentyl) phosphate	Others	Lactones	C5H8O11P2-4	323.983	305.954	0.9329	[M+NH4]+	9.537	3	0.5604	rp	-	4337391	-	-	-	13050.5	7961.91	8291.57	4475.16	4501.59	3923.9	-
MW0146255	T3_positive	Asp-Ser-Glu	Amino acids and derivatives	Amino acids and derivatives	C12H19N3O9	314.092	349.112	1.6178	[M+H-2H2O]+	14.7125	3	0.5604	rp	-	25125732	-	21473	-	1.33347e+06	1.42456e+06	977834	1.14203e+06	1.14861e+06	1.14217e+06	-
MW0138616	T3_positive	Kaempferol 3-[2''-glucosyl-6''-acetyl-galactoside] 7-glucoside	Flavonoids	Flavonols	C35H42O22	832.233	814.217	2.3966	[M+NH4]+	9.54706	3	0.5602	rp	-	74978135	HMDB0037208	-	-	7943.56	14721.6	8355.03	8837.41	8518.92	8094.3	-
MW0140723	T3_positive	(Z)-2-oct-7-enylpent-2-enedioic acid	Others	Others	C13H20O4	263.123	240.136	0.787	[M+Na]+	9.602	3	0.5594	rp	-	125416081	-	-	-	88849.3	74755.4	86088.7	80592.7	80083.6	80253.1	-
MW0132101	T3_positive	3,4,5-Trihydroxy-6-[4-hydroxy-2-oxo-3-(3-oxo-1-phenylbutyl)chromen-7-yl]oxyoxane-2-carboxylic acid	Organic acids	Organic acids	C25H24O11	518.154	500.132	0.7569	[M+NH4]+	9.72113	3	0.5575	rp	-	92023684	HMDB0141001	-	-	535.03	3493.57	815.92	1295.13	1310.1	1341.83	-
ZINC95910284	T3_positive	Cypellogin A	Others	Lactones	C31H34O14	631.209	630.195	5.3192	[M+H]+	9.74927	3	0.5571	rp	-	11520146	-	-	-	7899.59	12227.2	7598.45	10499.9	10412.7	10363.1	-
MW0132871	T3_positive	3-[2-(3,4-dihydroxyphenyl)-5,7-dihydroxy-4-oxo-3,4-dihydro-2H-1-benzopyran-8-yl]-5,7-dihydroxy-2-phenyl-3,4-dihydro-2H-1-benzopyran-4-one	Benzene and substituted derivatives	Benzene and substituted derivatives	C30H22O10	565.096	542.121	0.7371	[M+Na]+	9.77116	3	0.5568	rp	-	131835482	HMDB0129201	-	-	1811.35	2746.07	3364.84	2182.39	2787.41	2597.3	-
MW0011463	T3_positive	3-[(10S,13R,17R)-1,5,14-trihydroxy-10,13-dimethyl-3-[(2R,3R,4R,5R,6S)-3,4,5-trihydroxy-6-methyloxan-2-yl]oxy-2,3,4,6,7,8,9,11,12,15,16,17-dodecahydro-1H-cyclopenta[a]phenanthren-17-yl]-2H-furan-5-one	Alcohol and amines	Alcohols	C29H44O10	553.296	552.293	2.1471	[M+H]+	9.86406	3	0.5553	rp	-	60208844	-	-	-	4117.8	7005.67	3547.53	4062.09	4086.15	3925.62	-
MW0111415	T3_positive	(2R*,3R*)-1,2,3-Butanetriol	Alcohol and amines	Alcohols	C4H10O3	145.049	106.063	4.1699	[M+K]+	45.0145	3	0.5527	rp	-	20497	HMDB0034778	-	-	43567.6	78800.9	44321.6	48292.8	48296.2	48104.5	-
MW0130150	T3_positive	Quercetin 3-O-alpha-L-rhamnoside	Others	Ketone compounds	C21H20O11	897.188	448.101	2.8549	[2M+H]+	21.5354	3	0.5524	rp	-	5353915	HMDB0257017	-	-	162718	155187	108100	133948	125419	133718	-
MW0167088	T3_positive	Pyridinium-3,5-dicarboxylate mononucleotide	Nucleotides and derivatives	Nucleotides and derivatives	C12H11NO11P-3	414.968	376.007	0.9636	[M+K]+	10.0693	3	0.5522	rp	-	129626625	-	-	-	1057.16	989.87	267.09	1289.34	1814.25	2007.02	-
ZINC14417781	T3_positive	(1S,13S,21R)-4,16,17-trimethoxy-1,12-dimethyl-6,8-dioxa-12-azapentacyclo[11.8.0.02,10.05,9.014,19]henicosa-2,4,9,14,16,18-hexaen-21-ol	Alkaloids	Alkaloids	C23H27NO6	436.178	413.184	3.0487	[M+Na]+	10.0736	3	0.5522	rp	-	14760581	-	-	-	8070.81	7565.53	7941.54	10037	10012.5	10007.2	-
MW0160668	T3_positive	1-methyl-2,3,4,9-tetrahydropyrido[3,4-b]indol-7-one	Others	Others	C12H12N2O	239.055	200.095	3.2944	[M+K]+	10.0922	3	0.5519	rp	-	5353656	-	-	-	4650.59	5334.89	4222.33	2313.46	2107.24	2171.92	-
MW0112437	T3_positive	3,4,5-trihydroxy-6-[(4-hydroxy-7-methoxy-2,2-dimethyl-3,4-dihydro-2H-1-benzopyran-5-yl)oxy]oxane-2-carboxylic acid	Organic acids	Organic acids	C18H24O10	401.144	400.137	6.3641	[M+H]+	10.1287	3	0.5513	rp	-	131832282	HMDB0125816	-	-	20872.7	13599.1	2383.43	15311.5	16057.6	15802.5	-
ZINC85648319	T3_positive	RA-Xxiii	Alcohol and amines	Amines	C43H53N7O10	828.384	827.385	5.4578	[M+H]+	10.1419	3	0.5511	rp	-	24857930	-	-	-	16881	19751.2	15710.9	19017.1	19330	18943.6	-
MW0137778	T3_positive	Cyanidin 3-(6''-dioxalylglucoside)	Flavonoids	Anthocyanidins	C25H21O17+	611.109	593.078	0.7569	[M+NH4]+	10.3284	3	0.5483	rp	-	44256830	HMDB0039936	-	-	4108.06	4561.23	2145.29	1717.71	1837.13	1171.13	-
MW0111667	T3_positive	Trimethylolpropane	Alcohol and amines	Alcohols	C6H14O3	135.116	134.094	4.1631	[M+H]+	46.764	3	0.5483	rp	-	6510	HMDB0259243	-	-	48783.7	51474.5	48505.7	62993.5	63506	60319.5	-
MW0151692	T3_positive	Ile-TyrMe-OH	Amino acids and derivatives	Amino acids and derivatives	C21H24N2O7	434.188	416.158	0.7773	[M+NH4]+	10.456	3	0.5464	rp	-	-	-	65095	-	8550.02	4482.99	7400.26	8179.19	8410.23	8499.66	-
MW0124820	T3_positive	Heptyl-UR-144	Others	Ketone compounds	C23H33NO	340.259	339.256	3.6381	[M+H]+	10.537	3	0.5452	rp	-	118796527	-	-	-	19338.1	21896.5	21551.5	23638.5	23655.5	23321	-
MW0010814	T3_positive	(1,3-Dihydroxy-6,8a-dimethyl-3-propan-2-yl-1,2,3a,4,5,8-hexahydroazulen-4-yl) 4-hydroxybenzoate	Benzene and substituted derivatives	Benzene and substituted derivatives	C22H30O5	375.203	374.209	3.6505	[M+H]+	10.8105	3	0.5412	rp	-	14486948	-	-	-	2178.03	4268.42	1731.69	1846.52	2273.5	2430.36	-
MW0161497	T3_positive	2-hydroxy-ATP	Nucleotides and derivatives	Nucleotides and derivatives	C10H16N5O14P3	561.952	522.991	0.8946	[M+K]+	10.8252	3	0.541	rp	-	12942934	-	-	-	1891.88	3161.71	2088.06	3967.8	3854.63	3976.5	-
MW0163476	T3_positive	trans-5-O-(4-Coumaroyl)-D-quinate	Organic acids	Organic acids	C16H17O8-	338.093	337.092	0.5422	[M+H]+	10.8565	3	0.5406	rp	-	40466964	-	-	-	3694.2	2539.01	2948.62	2791.89	2494.61	2785.14	-
MW0167994	T3_positive	Guanosine phosphate	Nucleotides and derivatives	Nucleotides and derivatives	C10H12N5O8P-2	362.051	361.042	0.9131	[M+H]+	10.8737	3	0.5403	rp	-	135398630	-	-	-	1276.86	267.2	2318.38	1220.41	902.87	1101.8	-
MW0165374	T3_positive	dTDP-(2R,4S,6S)-4-amino-2,4-dimethyloxan-3-one	Nucleotides and derivatives	Nucleotides and derivatives	C17H26N3O13P2-	560.14	542.094	0.7569	[M+NH4]+	10.9074	3	0.5398	rp	-	90657222	-	-	-	2175.85	3632.18	415.36	1119.16	1111.58	1160.15	-
MW0057470	T3_positive	Phosphatidylcholine(22:0/24:0)	GP	PC	C54H108NO8P	930.787	929.781	0.6784	[M+H]+	11.0315	3	0.538	rp	-	53479155	HMDB0008552	-	-	2847.1	412.22	285.25	1684.51	1507.33	1612.02	-
ZINC14620302	T3_positive	Lanyuamide I	FA	Others	C18H31NO2	316.219	293.236	6.4874	[M+Na]+	11.1983	3	0.5356	rp	-	5318939	-	-	-	1558.73	3207.08	1736.42	1550.31	1741.12	1662.96	-
MW0114528	T3_positive	Glucoalyssin	Others	Glucosinolates	C13H25NO10S3	469.097	451.064	0.8933	[M+NH4]+	11.2143	3	0.5354	rp	-	656523	-	-	C08400	2665.62	862.84	394.89	1242.67	1144.75	1172.22	-
ZINC40414428	T3_positive	Stemoenonine	Alkaloids	Pyrrole alkaloids	C22H27NO7	440.164	417.179	6.4275	[M+Na]+	11.3919	3	0.5329	rp	-	24896938	-	-	-	1008.82	557.41	12612.2	244.27	274.54	281.58	-
MEDN1135	T3_positive	Enoxaparin	Organic acids	Organic acids	C26H42N2O37S5	1135.03	1134.01	0.5618	[M+H]+	11.4689	3	0.5318	rp	-	772	HMDB0001394	-	-	4693.53	7637.86	8433.49	6116.47	5960.26	6490.66	-
MW0151852	T3_positive	N(6)-(dimethylallyl)adenosine 5'-triphosphate	Nucleotides and derivatives	Nucleotides and derivatives	C15H24N5O13P3	598.047	575.058	0.9131	[M+Na]+	11.5691	3	0.5304	rp	-	23724748	-	-	-	1099.14	815.36	3614.88	408.17	447.68	360.51	-
MW0154864	T3_positive	palythine-serine-suphate	Benzene and substituted derivatives	Benzene and substituted derivatives	C10H16N2O9S	363.039	340.058	0.8933	[M+Na]+	11.6273	3	0.5296	rp	-	-	-	-	-	9727.79	7468.49	6174.39	7043.57	7095.02	6855.27	-
MW0164274	T3_positive	Isoorientin(1-)	Others	Lactones	C21H19O11-	448.105	447.093	3.9464	[M+H]+	11.7724	3	0.5275	rp	-	49852298	-	-	-	2581.17	3908.25	2832.55	2157.31	2181.58	2281.25	-
MW0154229	T3_positive	(S)-2-acetamido-6-oxopimelic acid	Organic acids	Organic acids	C9H13NO6	232.081	231.074	0.8157	[M+H]+	11.782	3	0.5274	rp	-	440719	-	-	C05539	7527.32	11865.1	14835.4	15970.3	16129	15747.3	ko00261,ko00300,ko01100,ko01110,ko01230
MW0067415	T3_positive	TG(14:0/22:2(13Z,16Z)/o-18:0)	GL	TG	C57H108O5	895.825	872.82	0.659	[M+Na]+	11.8272	3	0.5268	rp	-	131753827	HMDB0042690	-	-	2526.78	1677.85	1536.58	1717.23	1600.67	1819.37	-
MW0012792	T3_positive	1-Dodecanoyl-glycero-3-phosphate	GP	PA	C15H31O7P	377.163	354.181	0.778	[M+Na]+	11.8513	3	0.5265	rp	-	52929750	HMDB0062319	-	-	18884.5	3379.58	11268	9996.78	9317.99	9381.84	-
ZINC13373207	T3_positive	Artoindonesianin X	Benzene and substituted derivatives	Benzene and substituted derivatives	C29H34O4	464.284	446.246	5.6177	[M+NH4]+	11.855	3	0.5264	rp	-	10253008	-	-	-	5553.13	6220.63	4289.91	8541.73	9019.82	8762.48	-
MW0105519	T3_positive	Alanylisoleucylarginine	Amino acids and derivatives	Amino acids and derivatives	C15H30N6O4	381.211	358.233	1.1141	[M+Na]+	12.134	3	0.5226	rp	-	18218409	-	-	-	6802.67	5952.74	5065.21	6152.79	6539.85	5729.71	-
MW0107322	T3_positive	Histidylmethionyllysine	Amino acids and derivatives	Amino acids and derivatives	C17H30N6O4S	432.248	414.205	0.7671	[M+NH4]+	12.2539	3	0.5209	rp	-	18221459	-	-	-	939.62	2188.78	4500.6	5995.56	5890.1	5680.56	-
MW0158732	T3_positive	Tyr-Val-Ala-Asp-CHO	Amino acids and derivatives	Amino acids and derivatives	C21H30N4O7	473.201	450.211	0.7569	[M+Na]+	12.3285	3	0.5199	rp	-	-	-	-	-	1722.49	372.99	1945.29	2395.13	2429.97	1868.17	-
MEDN1338	T3_positive	2-Hydroxy HippuricAcid	Organic acids	Organic acids	C5H4O3	113.034	112.016	0.8737	[M+H]+	12.39	3	0.5191	rp	-	-	-	-	-	51848.6	52060.6	50745.4	42307.6	42247.1	43093.2	-
MW0167456	T3_positive	[(2R)-2-octadecanoyloxy-3-[(Z)-tetradec-9-enoyl]oxypropyl] (Z)-icos-11-enoate	GL	TG	C55H102O6	859.759	858.768	0.659	[M+H]+	12.3916	3	0.5191	rp	-	131758639	HMDB0047797	-	-	137.21	1525.18	3502.7	1217.28	1227.87	946.84	-
ZINC14715622	T3_positive	Sterequinone D	Benzene and substituted derivatives	Benzene and substituted derivatives	C20H16O3	327.112	304.11	0.5422	[M+Na]+	12.6388	3	0.5158	rp	-	11066660	-	-	-	30518.7	20702.7	20959.8	21806.9	22718.8	24066.7	-
MW0105251	T3_positive	alpha-AMINO-3-HYDROXY-5-METHYL-4-ISOXAZOLEPROPIONIC ACID	Organic acids	Organic acids	C7H10N2O4	204.086	186.064	1.1141	[M+NH4]+	12.6422	3	0.5157	rp	-	1221	HMDB0248356	-	C13672	75817.8	75669.7	67060.8	67509.3	66822.2	66694.5	-
MW0105836	T3_positive	Asparagylthreonyllysine	Amino acids and derivatives	Amino acids and derivatives	C14H27N5O6	384.185	361.196	0.7764	[M+Na]+	12.8343	3	0.5132	rp	-	18219293	-	-	-	4084.75	5188.05	7706.17	3890.39	4220.17	4538.81	-
MW0165186	T3_positive	2-azaniumylprop-2-enoate	Others	Lactones	C3H5NO2	105.072	87.032	0.7569	[M+NH4]+	12.9289	3	0.512	rp	-	72551549	-	-	-	730.76	2733.57	2336.28	1344.09	1440.09	1459.44	-
MW0117375	T3_positive	2-(1H-indol-3-yl)-N-(4-methoxyphenyl)acetamide	Alcohol and amines	Amines	C17H16N2O2	298.149	280.121	2.127	[M+NH4]+	12.9445	3	0.5117	rp	-	858420	-	-	-	14734	6337.24	11488.8	6738.32	7228.37	7028.54	-
MW0112575	T3_positive	3,4,5-trihydroxy-6-{[2-(2,3,4-trihydroxyphenyl)acetyl]oxy}oxane-2-carboxylic acid	Organic acids	Organic acids	C14H16O11	383.051	360.069	0.5422	[M+Na]+	13.1537	3	0.509	rp	-	131836600	HMDB0130464	-	-	8771.22	7070.76	9131.02	7935.59	8384.19	8377.8	-
MW0158707	T3_positive	TyrMe-Met-OH	Amino acids and derivatives	Amino acids and derivatives	C21H24N2O7S	919.271	448.13	3.6764	[2M+Na]+	23.6033	3	0.5089	rp	-	-	-	65200	-	75788.8	64392.7	70909.2	64710.1	64713.3	64507	-
MW0105281	T3_positive	5-(3',4',5'-Trihydroxyphenyl)-gamma-valerolactone-3'-O-sulphate	Organic acids	Organic acids	C11H12O8S	327.009	304.025	0.5618	[M+Na]+	13.2205	3	0.5082	rp	-	124202079	HMDB0059985	-	-	336117	329766	292892	341685	341707	343121	-
MW0138087	T3_positive	1-[5,7-dihydroxy-3-(3,4,5-trihydroxybenzoyl)oxy-3,4-dihydro-2H-chromen-2-yl]-3,4,6-trihydroxy-5-oxobenzo[7]annulene-8-carboxylic acid	Organic acids	Organic acids	C28H20O14	619.049	580.085	0.8543	[M+K]+	13.2643	3	0.5076	rp	-	136176162	HMDB0040610	-	-	7433.1	6690.39	11671.1	9521.93	9865.75	9336.6	-
MW0145503	T3_positive	Arg-Ser-Thr	Amino acids and derivatives	Amino acids and derivatives	C13H26N6O6	385.17	362.191	1.9372	[M+Na]+	13.4568	3	0.5051	rp	-	145453942	-	20769	-	50654.9	52700.2	61166.9	42879.8	41089.2	43577.8	-
MW0116851	T3_positive	6,18-Bis(1-hydroxy-3-methylbut-2-enyl)-11,22-dimethyl-5,10,17,21-tetraoxaheptacyclo[11.7.2.02,8.02,12.04,6.014,20.016,18]docosa-8,14(20)-diene-3,7,15,19-tetrone	Benzene and substituted derivatives	Benzene and substituted derivatives	C30H32O10	553.213	552.199	4.1236	[M+H]+	13.496	3	0.5046	rp	-	45359215	-	-	-	5055.45	1501.4	1541.46	2736.8	2779.78	2524.2	-
MW0127663	T3_positive	({3-[(7-methoxy-2-oxo-2H-chromen-8-yl)methyl]-2-methyloxiran-2-yl}methoxy)sulfonic acid	Organic acids	Organic acids	C15H16O8S	357.067	356.057	8.6244	[M+H]+	13.5293	3	0.5042	rp	-	131836749	HMDB0132699	-	-	24460.1	4708.42	30001.7	37841.1	41247.3	39917.1	-
MW0154169	T3_positive	N6-(4-Methoxybenzoyl)adenosine	Nucleotides and derivatives	Nucleotides and derivatives	C18H19N5O6	419.166	401.134	1.9107	[M+NH4]+	13.7948	3	0.5009	rp	-	4005368	-	-	-	263306	164567	153285	185606	185753	187067	-
MW0132910	T3_positive	3-[3,5-dihydroxy-4-(sulfooxy)benzoyloxy]-2,4,5-trihydroxybenzoic acid	Organic acids	Organic acids	C14H10O13S	436.02	417.984	0.8933	[M+NH4]+	13.8491	3	0.5002	rp	-	131834721	HMDB0128381	-	-	917.47	1072.12	3365.09	910.82	840.17	915.39	-
Zmhn002301	T3_negative	4-O-beta-D-glucosyl-4-coumaric acid	Organic acids	Organic acids	C15H18O8	651.195	326.1	2.6227	[2M-H]-	2.27266	2	0.9983	rp	14364-05-7	9840292	HMDB0039509	-	C04415	120147	112124	105864	115652	115991	116151	-
MW0114815	T3_negative	Melilotoside	Benzene and substituted derivatives	Benzene and substituted derivatives	C15H18O8	325.094	326.1	2.6251	[M-H]-	1.72875	2	0.9643	rp	618-67-7	5280759	HMDB0033581	-	C05158	296167	282522	273528	307600	312954	312679	ko00999,ko01110
MW0168807	T3_negative	Baicalin	Flavonoids	Flavones	C21H18O11	445.077	446.085	4.7001	[M-H]-	0.48295	2	0.9543	rp	21967-41-9 | 31564-28-0	64982	HMDB0041832	49507	C10025	26828.5	29111.4	30038.6	29029	29017.7	28732.1	-
MW0139627	T3_negative	Safflor yellow A	Quinones	Quinones	C27H30O15	593.154	594.159	3.5283	[M-H]-	2.99998	2	0.9521	rp	85532-77-0	71463725	-	-	-	1.91702e+06	1.89293e+06	1.6998e+06	1.92558e+06	1.92746e+06	1.93179e+06	-
MW0053624	T3_negative	Ginsenoside Rg3	Terpenoids	Triterpene Saponin	C42H72O13	843.515	784.497	5.6318	[M+CH3COO]-	3.70044	2	0.9306	rp	14197-60-5 | 11019-45-7	9918693	-	94105	C20778	82714.7	75218.8	75522.7	90551.7	91527.5	88642.1	ko00999,ko01110
MW0053618	T3_negative	2-[4,5-dihydroxy-6-(hydroxymethyl)-2-[[12-hydroxy-4,4,8,10,14-pentamethyl-17-[6-methyl-2-[3,4,5-trihydroxy-6-[(3,4,5-trihydroxyoxan-2-yl)oxymethyl]oxan-2-yl]oxyhept-5-en-2-yl]-2,3,5,6,7,9,11,12,13,15,16,17-dodecahydro-1H-cyclopenta[a]phenanthren-3-yl]oxy]oxan-3-yl]oxy-6-(hydroxymethyl)oxane-3,4,5-triol	Terpenoids	Triterpene Saponin	C53H90O22	1077.59	1078.59	5.0769	[M-H]-	4.14572	2	0.9305	rp	11021-13-9	432450	HMDB0034996	-	-	93217.8	72097	67870.5	77942.9	80127.9	80936.8	-
MW0138674	T3_negative	kaempferol 3-O-[alpha-L-rhamnopyranosyl(1->2)-beta-D-glucopyranosyl]-7-O-alpha-L-rhamnopyranoside	Flavonoids	Flavonols	C33H40O19	775.189	740.216	4.0188	[M+Cl]-	8.02369	2	0.9286	rp	162062-89-7	10485148	-	-	-	303035	298779	290401	314072	315188	312894	-
MEDN1778	T3_negative	Lauryl glucoside	Others	Saccharides	C18H36O6	347.244	348.251	4.8804	[M-H]-	2.36564	2	0.9251	rp	59122-55-3 | 85618-22-0	93321	-	34493	C16041	12819.3	10416.8	13516.7	18114.4	20575.5	18339.7	-
MW0138536	T3_negative	Isorhoifolin	Heterocyclic compounds	Heterocyclic compounds	C27H30O14	577.157	578.164	4.303	[M-H]-	0.143714	2	0.9242	rp	552-57-8	9851181	HMDB0037349	-	-	139480	134103	109394	130843	131903	131834	-
MW0138338	T3_negative	3-[(2R,3R,4R,5S)-3,4-dihydroxy-5-(hydroxymethyl)oxolan-2-yl]oxy-2-(3,4-dihydroxyphenyl)-5,7-dihydroxychromen-4-one	Flavonoids	Flavonols	C20H18O11	433.077	434.085	4.551	[M-H]-	0.904784	2	0.9217	rp	22255-13-6	10252339	HMDB0033795	-	-	11839	13446.1	17853.1	16122.2	16207.2	16205.5	-
MW0139542	T3_negative	Vincetoxicoside A	Flavonoids	Flavones	C27H30O16	609.147	610.153	3.5763	[M-H]-	0.415792	2	0.9186	rp	18016-58-5 | 163559-06-6	25080064	-	-	-	77804.2	81375.6	68908.5	70454.8	71238.4	72320.2	-
MW0053617	T3_negative	Ginsenoside rb1	Terpenoids	Triterpene Saponin	C54H92O23	1167.6	1108.6	4.8401	[M+CH3COO]-	5.21937	2	0.9126	rp	41753-43-9	9898279	-	-	C20713	47211.7	61056.8	67119.5	51761.3	55316.8	46444.4	ko00999,ko01110
MW0053619	T3_negative	Panaxoside RC	Terpenoids	Triterpene Saponin	C53H90O22	1077.59	1078.59	4.8591	[M-H]-	9.07517	2	0.911	rp	11021-14-0	100018	HMDB0034995	-	-	404392	401622	357234	432251	439381	439770	-
MW0063308	T3_negative	Rebaudioside D	Terpenoids	Ditepenoids	C50H80O28	1127.48	1128.48	5.0379	[M-H]-	4.96135	2	0.902	rp	63279-13-0	71773169	-	90323	-	35420.2	44157.1	28072.8	38565.7	38327.3	38544.2	-
MW0015702	T3_negative	alpha-Hederin	Terpenoids	Triterpene Saponin	C41H66O12	809.472	750.455	6.2444	[M+CH3COO]-	5.3988	2	0.8947	rp	27013-91-8 | 104748-88-1	73296	-	44385	C08954	17543.9	17796.8	6688.04	16305.9	16446.8	16210.8	-
MW0114715	T3_negative	Leiocarposide	Benzene and substituted derivatives	Benzene and substituted derivatives	C27H34O16	613.178	614.185	3.4281	[M-H]-	1.64532	2	0.8938	rp	71953-77-0	156073	-	-	-	30754.5	26128.5	19659.3	30219.6	29568.8	29505	-
MW0114322	T3_negative	Myo-inositol 1,3,5-trisphosphate	Organic acids	Organic acids	C6H15O15P3	418.955	419.962	1.1437	[M-H]-	2.78964	2	0.8864	rp	114418-88-1	195079	-	45089	-	33820.6	49348	46905.8	41168.6	40277.7	39824.4	-
MW0052644	T3_negative	escin Ib	Steroids	Steroid	C55H86O24	1129.56	1130.55	4.6207	[M-H]-	12.5472	2	0.8842	rp	26339-90-2 | 6805-41-0	6476031	-	-	C08921	25559.3	31673	24895.2	35157.6	36069.7	35640.6	-
MW0135803	T3_negative	Luteolin-7-o-glucuronide	Flavonoids	Flavones	C21H18O12	461.072	462.08	4.4004	[M-H]-	1.9012	2	0.8798	rp	29741-10-4	13607752	HMDB0133366	-	-	44521.3	45334.2	50225.7	52073.3	52830.1	53087	-
MW0153228	T3_negative	Lys-Lys	Amino acids and derivatives	Amino acids and derivatives	C12H26N4O3	441.196	274.2	3.685	[M+CH3COO]-	4.39438	2	0.8773	rp	13184-13-9	128837	HMDB0028956	23900	-	64961.1	62299.8	64850.8	69480.1	69568.1	68809.7	-
MEDN1110	T3_negative	1,11-Undecanedicarboxylic acid	Lipids	Free fatty acids	C13H24O4	435.122	244.167	4.1277	[M-H]-	3.69799	2	0.8743	rp	505-52-2	10458	HMDB0002327	6622	-	14465.5	11827	13186.5	14429.4	14192.7	14418.1	-
MW0107510	T3_negative	Ile-Ser	Amino acids and derivatives	Amino acids and derivatives	C9H18N2O4	325.107	218.127	1.9424	[M-H]-	9.01877	2	0.8743	rp	6403-14-1	7021815	HMDB0028916	23658	-	23449	23957	21225.5	22283.2	22491.5	22441.4	-
MEDP2286	T3_negative	Celastrol	Benzene and substituted derivatives	Benzene and substituted derivatives	C29H38O4	449.275	450.277	5.2049	[M-H]-	12.7395	2	0.8741	rp	34157-83-0	122724	HMDB0002385	-	-	64921.4	66566.4	62116.6	67847.5	69065.9	68591.8	-
MW0139710	T3_negative	Silicristin	Flavonoids	Flavanonols	C25H22O10	463.11	482.121	2.0422	[M-H2O-H]-	10.3747	2	0.8707	rp	33889-69-9	441764	-	67150	C08717	6330.67	8798.08	13877.6	10336.6	10207.7	10201.1	-
MW0169603	T3_negative	Osajin	Flavonoids	Isoflavones	C25H24O5	403.16	404.162	2.8634	[M-H]-	8.71638	2	0.8638	rp	482-53-1	95168	-	43606	-	74505.7	131475	72288.8	70076.1	70159.1	69552	-
MW0148543	T3_negative	Dimethoxycurcumin	Phenolic acids	Phenolic acids	C23H24O6	455.176	396.157	2.1768	[M+CH3COO]-	12.2937	2	0.8464	rp	160096-59-3	9952605	-	45207	-	56222.8	62499.6	54432.7	57088.3	56660.2	56672.1	-
MW0126908	T3_negative	Uncarine c	Alkaloids	Plumerane	C21H24N2O4	427.182	368.174	2.8619	[M+CH3COO]-	15.1451	2	0.843	rp	5629-60-7	10429112	-	-	C17595	31073.3	36626.2	27714.5	40564.8	38673	40052.6	-
MW0139773	T3_negative	Syringetin-3-o-glucoside	Flavonoids	Flavonols	C23H24O13	507.114	508.122	4.8591	[M-H]-	2.23907	2	0.8358	rp	40039-49-4	5321577	-	-	-	33168	31909.2	33106.7	36363.3	37046.9	37090.2	-
MW0138808	T3_negative	Lonchocarpol A	Flavonoids	Flavanones	C25H28O5	467.212	408.194	4.1659	[M+CH3COO]-	8.77611	2	0.8297	rp	68236-11-3	124035	-	-	C09724	135023	119849	128654	132671	133050	133509	-
MW0049205	T3_negative	Deltaline	Alkaloids	Terpenoid alkaloids	C27H41NO8	542.246	507.283	2.5927	[M+Cl]-	14.7331	2	0.8289	rp	6836-11-9	441728	-	44191	C08679	4358.32	4122.46	4570.6	4588.51	4650.67	4677.5	-
MW0015605	T3_negative	Agnuside	Phenolic acids	Phenolic acids	C22H26O11	501.12	466.147	3.3896	[M+Cl]-	8.52855	2	0.8235	rp	11027-63-7	442416	HMDB0036561	-	C09765	16413.2	21192.8	14140	12891.6	11970.5	11329.4	-
MW0015555	T3_negative	Acetylvalerenolic acid	Terpenoids	Sesquiterpenoids	C17H24O4	329.124	292.168	3.5174	[M+K-2H]-	20.5781	2	0.8194	rp	81397-67-3	6439585	HMDB0035687	-	-	157842	151644	150346	157709	157927	158340	-
MW0109750	T3_negative	S-Phenyl-N-acetylcysteine	Organic acids	Organic acids	C11H13NO3S	477.122	239.062	1.9026	[2M-H]-	15.4205	2	0.8138	rp	4775-80-8	2723735	HMDB0042011	-	-	34908.8	38198.3	76609.6	34916.2	36067.6	35051	-
MW0157897	T3_negative	Thr-Met	Amino acids and derivatives	Amino acids and derivatives	C9H18N2O4S	371.098	250.099	1.863	[M-H]-	14.8472	2	0.7967	rp	90729-28-5	7020165	-	-	-	57976.2	32056	38353.2	41433.9	42568.5	42473.8	-
MW0139619	T3_negative	(2S)-2-(2-hydroxypropan-2-yl)-9-[(2S,3R,4S,5S,6R)-3,4,5-trihydroxy-6-(hydroxymethyl)oxan-2-yl]oxy-2,3-dihydrofuro[3,2-g]chromen-7-one	Lignans and Coumarins	Coumarins	C20H24O10	459.114	424.137	2.3418	[M+Cl]-	15.9145	2	0.7934	rp	20320-81-4	442149	HMDB0030884	-	C09309	33342.2	37105.1	45634.5	40763.7	40286.3	41811.1	-
MW0062101	T3_negative	Plumieride	Terpenoids	Monoterpenoids	C21H26O12	451.124	470.142	2.9813	[M-H2O-H]-	4.98753	2	0.7909	rp	511-89-7	72319	-	-	C09797	17438	12469.7	15244.6	15265.5	15241.5	14930.6	-
MW0168272	T3_negative	Oxycanthine	Lignans and Coumarins	Lignans	C37H40N2O6	607.274	608.289	2.387	[M-H]-	14.4885	2	0.7876	rp	548-40-3	371257	HMDB0030172	-	C09598	8148.22	9713.05	6495.53	7945.94	7994.48	7995.76	-
MW0139483	T3_negative	Quercetin 3-(2-glucosylrhamnoside)	Flavonoids	Flavones	C27H30O16	609.147	610.153	3.2791	[M-H]-	0.638971	2	0.7875	rp	143016-74-4	14238625	HMDB0040486	-	-	193477	174517	191452	191692	194261	189808	-
MW0011760	T3_negative	[6]-Gingerdiol 3,5-diacetate	Others	Lactones	C21H32O6	417.174	380.22	4.582	[M+K-2H]-	17.4265	2	0.7859	rp	195204-05-8	5317587	HMDB0033213	-	-	15139.8	18260.4	24350.2	24160.7	24658.1	26115.5	-
MW0000482	T3_negative	Leurocristine	Alkaloids	Alkaloids	C46H56N4O10	883.421	824.4	5.057	[M+CH3COO]-	9.83658	2	0.7857	rp	57-22-7 | 132142-73-5	5388993	HMDB0014681	-	-	273064	208384	254168	265247	268874	265780	-
MW0108032	T3_negative	Lys-Arg	Amino acids and derivatives	Amino acids and derivatives	C12H26N6O3	301.202	302.207	5.7301	[M-H]-	7.1465	2	0.7852	rp	29586-66-1	15061422	HMDB0028945	-	-	80660.1	67719.8	74450.5	74874.7	75939.9	75005.7	-
MW0137868	T3_negative	Daphnin	Lignans and Coumarins	Coumarins	C15H16O9	321.062	340.079	1.7844	[M-H2O-H]-	2.5647	2	0.7832	rp	486-55-5	439499	-	-	C01421	23811.4	17004.5	20338.1	19083.5	18949.4	18960.4	-
MW0063674	T3_negative	Steviobioside	Terpenoids	Terpene	C32H50O13	701.34	642.325	5.7105	[M+CH3COO]-	3.27304	2	0.7807	rp	41093-60-1	314523	HMDB0036707	-	-	24997	32320.9	32825	26042.1	27992.3	26552.6	-
MW0115006	T3_negative	GcNeu	Organic acids	Organic acids	C11H19NO10	649.184	325.101	1.0575	[2M-H]-	18.3149	2	0.7788	rp	1113-83-3	123802	HMDB0000833	3580	C03410	18879.4	14189	16348.3	18746.8	18538.8	18800.6	ko00520
MW0106770	T3_negative	gamma-Glutamylglutamate	Amino acids and derivatives	Amino acids and derivatives	C10H16N2O7	275.088	276.096	1.0703	[M-H]-	2.99048	2	0.7784	rp	1116-22-9	92865	HMDB0011737	-	C05282	15077.6	12287.5	13989.1	12308.1	12156	12056.3	-
MW0138673	T3_negative	2''-p-Coumarylastragalin	Flavonoids	Flavones	C30H26O13	639.136	594.137	2.1023	[M+HCOO]-	0.374099	2	0.7779	rp	137018-32-7	6442291	-	-	-	79239	83131.5	122441	71984.4	71467.8	71237.5	-
MW0169501	T3_negative	Myricitrin	Flavonoids	Flavonols	C21H20O12	463.09	464.096	3.3986	[M-H]-	0.0731272	2	0.7775	rp	17912-87-7	5281673	HMDB0034360	50852	C10108	6200.34	16462.2	13993.6	6445.13	6452.57	6560.98	-
MW0154134	T3_negative	N-((4-(Acetylamino)phenyl)sulphonyl)acetamide	Benzene and substituted derivatives	Benzene and substituted derivatives	C10H12N2O4S	296.073	256.052	4.4601	[M-H+CH3CN]-	6.64061	2	0.7762	rp	5626-90-4 | 29591-86-4	101240	-	2528	-	75266.3	65435.4	71249.8	73453.3	74031.6	74032.5	-
MW0013395	T3_negative	1-hexadecanoyl-2-(5Z,8Z,11Z,14Z-eicosatetraenoyl)-sn-glycero-3-phosphoethanolamine	GP	PE	C41H74NO8P	738.51	739.515	8.7482	[M-H]-	2.82604	2	0.776	rp	70812-59-8	9546800	HMDB0008937	-	-	418.61	222.86	713.34	7434.21	8473.11	7998.41	-
MW0053761	T3_negative	Glycyrrhizin	Others	Hydrocarbon derivatives	C42H62O16	881.408	822.404	4.9587	[M+CH3COO]-	12.8371	2	0.773	rp	103000-77-7	128229	HMDB0029843	44285	C02284	587300	430180	543348	495524	501270	496617	-
MW0007219	T3_negative	Frangulin A	Benzene and substituted derivatives	Benzene and substituted derivatives	C21H20O9	475.125	416.111	4.551	[M+CH3COO]-	1.99436	2	0.772	rp	521-62-0	196979	HMDB0036408	-	-	32822.2	30501.3	33161.1	33635.2	34046.3	33692.2	-
MW0000247	T3_negative	Ergocristine	Alkaloids	Alkaloids	C35H39N5O5	608.293	609.295	5.2147	[M-H]-	8.93408	2	0.7691	rp	511-08-0	31116	-	-	C09164	75940.7	74802.4	81079.9	80487	81343.5	81426.6	-
MW0103520	T3_negative	cytidine monophosphate N-acetylneuraminic acid	Nucleotides and derivatives	Nucleotides and derivatives	C20H31N4O16P	651.097	614.147	1.1297	[M+K-2H]-	3.45758	2	0.7687	rp	3063-71-6	448209	HMDB0001176	-	C00128	16196.8	17249	14869.5	16523.2	17504.7	16802.3	ko00520,ko01100,ko01250
MW0109110	T3_negative	2-[[2-[[2-[(2-Amino-3-phenylpropanoyl)amino]acetyl]amino]-3-phenylpropanoyl]amino]acetic acid	Amino acids and derivatives	Amino acids and derivatives	C22H26N4O5	485.202	426.19	4.4801	[M+CH3COO]-	3.71307	2	0.7682	rp	59005-83-3	335053	-	65366	-	52078.9	53696	51560.5	54103	54512.2	54054.9	-
MW0006688	T3_negative	Cyperine	Benzene and substituted derivatives	Benzene and substituted derivatives	C15H16O4	259.098	260.105	6.6294	[M-H]-	2.75717	2	0.766	rp	33716-82-4	182142	HMDB0033771	-	C09923	144782	94498.4	109650	136295	135848	137828	-
MEDL02212	T3_negative	(-)-Epicatechin gallate	Flavonoids	Flavanols	C22H18O10	461.086	442.09	2.5626	[M+F]-	7.20766	2	0.7643	rp	1257-08-5	107905	HMDB0037944	-	-	5824.22	6866.67	7812.4	6979.61	7060.61	7287.58	-
MW0137829	T3_negative	Cyanidin 3-arabinoside cation	Flavonoids	Anthocyanidins	C20H19O10+	837.187	419.098	4.0099	[2M-H]-	2.54436	2	0.7634	rp	792868-19-0 | 324533-66-6	12137509	-	-	-	68038.6	74298.1	68815.8	65533.8	67414.6	67339.1	-
MW0108474	T3_negative	N-(N-Formyl-L-methionyl)-L-phenylalanine	Amino acids and derivatives	Amino acids and derivatives	C15H20N2O4S	323.117	324.114	4.5395	[M-H]-	23.7775	2	0.7623	rp	22008-60-2	119446	-	44227	-	116636	114095	99127.6	132667	141117	139814	-
MW0124445	T3_negative	Irisxanthone	Flavonoids	Other Flavonoids	C20H20O11	495.115	436.101	3.754	[M+CH3COO]-	2.59656	2	0.7617	rp	51419-56-8	5281637	-	-	C10067	164228	155738	156472	180221	182063	179230	-
MW0129511	T3_negative	1-(2,6-Dihydroxy-4-methoxyphenyl)-3-(4-methoxyphenyl)propan-1-one	Others	Ketone compounds	C17H18O5	603.232	302.115	4.7215	[2M-H]-	14.2426	2	0.7607	rp	35241-54-4	3084606	HMDB0140286	-	-	27373.3	25526.3	24793.8	31645.3	31437.9	29763.9	-
MEDN1616	T3_negative	Val-Pro-Leu	Amino acids and derivatives	Amino acids and derivatives	C16H29N3O4	653.423	327.216	5.5134	[2M-H]-	6.34447	2	0.7606	rp	90614-49-6	146208	-	44661	-	7344.6	4168.97	5241.09	7349.71	7455.49	7829.71	-
MW0136978	T3_negative	7,3',4',5'-Tetrahydroxyflavone	Flavonoids	Flavones	C15H10O6	326.062	286.048	3.1385	[M-H+CH3CN]-	0.795059	2	0.7605	rp	67858-31-5	5393164	HMDB0140457	-	-	354248	361167	375610	337248	328148	339343	-
MW0153947	T3_negative	Monoacetyldapsone	Benzene and substituted derivatives	Benzene and substituted derivatives	C14H14N2O3S	579.151	290.072	3.2591	[2M-H]-	2.95081	2	0.7595	rp	565-20-8	11257	-	1930	-	11727.9	10136.2	16732.4	14904.4	15000.8	15342	-
MW0150719	T3_negative	Hederacoside C	Terpenoids	Triterpene Saponin	C59H96O26	1219.62	1220.62	5.7266	[M-H]-	3.72126	2	0.7582	rp	14216-03-6	11491905	-	44386	-	9940.11	8860.48	4202.65	9077.58	10609.2	10254.3	-
MW0015990	T3_negative	Atractyloside	Others	Others	C30H44K2O16S2	725.232	802.135	4.4004	[M-H]-	23.7603	2	0.757	rp	17754-44-8	442004	-	44184	C09064	110037	101790	100125	105923	106769	106072	-
MW0049086	T3_negative	(6S)-2-methyl-6-[(1S)-4-methylidenecyclohex-2-en-1-yl]hept-2-en-4-one	Others	Ketone compounds	C15H22O	409.202	218.167	6.442	[M+F]-	2.81972	2	0.757	rp	87440-60-6	14287405	HMDB0037068	92045	-	17697.3	62944.8	23692.5	74316.1	72045.5	79064.4	-
MW0103387	T3_negative	AICA ribonucleotide	Nucleotides and derivatives	Nucleotides and derivatives	C9H15N4O8P	397.074	338.063	1.9821	[M+CH3COO]-	7.92983	2	0.7558	rp	3031-94-5	65110	HMDB0001517	6294	C04677	11351.6	10413.5	14992.3	11161.9	11073.2	11610.9	ko00230,ko00340,ko01100,ko01110
MW0106789	T3_negative	gamma-Glutamyltyrosine	Amino acids and derivatives	Amino acids and derivatives	C14H18N2O6	345.083	310.116	1.9821	[M+Cl]-	7.61932	2	0.7533	rp	7432-23-7	94340	HMDB0011741	-	-	45674	53358	32973.5	20649.4	21168	21889.7	-
MW0126258	T3_negative	Propyl pyrazole triol	Alcohol and amines	Alcohols	C24H22N2O3	445.172	386.163	4.1166	[M+CH3COO]-	9.06242	2	0.7529	rp	263717-53-9	5040063	-	45148	-	365382	357153	340791	370071	370048	368516	-
MW0010655	T3_negative	Secoisolariciresinol diglucoside	Lignans and Coumarins	Lignans	C32H46O16	685.28	686.279	4.4801	[M-H]-	10.089	2	0.7526	rp	158932-33-3 | 148244-82-0	9917980	-	85005	-	7002.61	6827.92	7184.11	10466.8	10306.8	9938.05	-
MW0152607	T3_negative	Leu-His	Amino acids and derivatives	Amino acids and derivatives	C12H20N4O3	375.129	268.154	2.0823	[M-H]-	4.11426	2	0.7436	rp	38062-72-5	6992828	HMDB0028931	23983	-	57275.8	55427.5	49832.8	52895.6	52622.1	52626.9	-
MW0110229	T3_negative	H-Tyr-tyr-tyr-OH	Amino acids and derivatives	Amino acids and derivatives	C27H29N3O7	506.188	507.201	2.9488	[M-H]-	12.1801	2	0.7422	rp	7390-78-5	14717800	-	16919	-	38582.5	33204.1	36431.3	39002.4	39090.4	38860.6	-
MW0121842	T3_negative	7,8-Dimethyl-10-(2'-acetoxyethyl)isoalloxazine	Heterocyclic compounds	Heterocyclic compounds	C16H16N4O4	327.098	328.117	3.1683	[M-H]-	5.46848	2	0.7406	rp	6266-58-6	22641	-	96296	-	44579.8	48327.2	40704.6	43300.3	43535.4	42972.2	-
MEDL02244	T3_negative	Podofilox	Lignans and Coumarins	Lignans	C22H22O8	449.106	414.132	4.7592	[M+Cl]-	17.7326	2	0.7395	rp	477-47-4	10607	HMDB0015310	-	C10874	24494.5	23388	24748.5	23960.9	24560	24198.8	ko00999,ko01100,ko01110
MADP0517	T3_negative	Prim-O-glucosylcimifugin	Others	Chromone	C22H28O11	467.153	468.163	4.1448	[M-H]-	6.4982	2	0.7376	rp	80681-45-4	14034912	-	-	-	73694.1	70323.8	67478.6	78541.8	78557.1	77885.1	-
MW0125208	T3_negative	Monocrotaline	Alkaloids	Pyrrole alkaloids	C16H23NO6	539.104	325.152	3.7146	[2M-H]-	13.8212	2	0.7368	rp	315-22-0	9415	HMDB0034363	44128	-	24335.9	26095.3	30987	30368.7	30405.6	30332.5	-
MW0139540	T3_negative	2-(3,4-dihydroxyphenyl)-5-hydroxy-3,7-bis[[(2S,3R,4R,5R,6S)-3,4,5-trihydroxy-6-methyloxan-2-yl]oxy]chromen-4-one	Flavonoids	Flavonols	C27H30O15	593.162	594.159	1.7844	[M-H]-	14.252	2	0.7351	rp	28638-13-3	15953752	-	-	-	32687.1	35006.1	30487.3	40021	42330	42743.8	-
MW0112794	T3_negative	Keto-Deoxy-Nonulonic acid	Organic acids	Organic acids	C9H16O9	267.072	268.079	0.7362	[M-H]-	0.461783	2	0.7297	rp	153666-19-4	13991616	-	-	C20934	98523.5	93104	96053.5	102808	101082	102067	ko00520,ko01100,ko01250
MW0139819	T3_negative	5H-Benzocyclohepten-5-one, 1,8-bis((2R,3R)-3,5,7-trihydroxy-2H-1-benzopyran-2-yl)-3,4,6-trihydroxy-	Tannins	Proanthocyanidins	C29H24O12	609.126	564.127	1.686	[M+HCOO]-	1.36051	2	0.7289	rp	4670-05-7	114777	HMDB0005788	-	-	64498.1	82583	92237.5	82601.9	82580.2	82971.4	-
MW0103490	T3_negative	CDP-ethanolamine	Nucleotides and derivatives	Nucleotides and derivatives	C11H20N4O11P2	498.062	446.06	1.626	[M+Cl+NH3]-	13.5671	2	0.7275	rp	3036-18-8	123727	HMDB0001564	3538	C00570	30968	25729.9	30089.6	24538.7	25251.1	25254.1	ko00564,ko01100
MW0139580	T3_negative	Rhapontin	Others	Stilbene	C21H24O9	465.145	420.142	3.5174	[M+HCOO]-	7.8823	2	0.7261	rp	155-58-8	637213	-	44320	-	176777	172952	171708	191164	191821	190974	-
MW0123493	T3_negative	Dauricine	Alkaloids	Isoquinoline alkaloids	C38H44N2O6	683.323	624.32	5.0976	[M+CH3COO]-	14.6635	2	0.7251	rp	524-17-4	24721429	-	-	-	61812	50095.6	101550	60933.6	61399.2	61212.7	-
MW0115164	T3_negative	Populin	Benzene and substituted derivatives	Benzene and substituted derivatives	C20H22O8	371.107	390.132	2.7293	[M-H2O-H]-	12.3216	2	0.7238	rp	99-17-2	92735	-	-	-	415000	485215	404275	360085	379897	366404	-
MW0138459	T3_negative	Isobavachalcone	Flavonoids	Chalcones	C20H20O4	343.14	324.136	4.1757	[M+F]-	13.4597	2	0.7199	rp	20784-50-3 | 54676-49-2	5281255	-	-	C08648	377345	370908	337269	378973	382071	382168	-
MW0169756	T3_negative	[(3R,4S,5S,6R)-3,4,5-trihydroxy-6-(hydroxymethyl)oxan-2-yl] (1R,5R,9S,13S)-13-[(2S,3R,4S,5R,6R)-5-hydroxy-6-(hydroxymethyl)-4-[(2S,3R,4S,5S,6R)-3,4,5-trihydroxy-6-(hydroxymethyl)oxan-2-yl]oxy-3-[(2R,3S,4S,5S,6R)-3,4,5-trihydroxy-6-methyloxan-2-yl]oxyoxan-2-yl]oxy-5,9-dimethyl-14-methylidenetetracyclo[11.2.1.01,10.04,9]hexadecane-5-carboxylate	Flavonoids	Flavones	C44H70O22	985.395	950.436	5.7631	[M+Cl]-	14.711	2	0.7195	rp	63550-99-2	3085268	HMDB0034947	84999	-	8134.41	10639	9937.29	11090.7	11008.9	10459.9	-
MEDL00365	T3_negative	Tyrosylleucine	Amino acids and derivatives	Amino acids and derivatives	C15H22N2O4	451.137	294.158	4.0471	[M+Cl]-	20.1979	2	0.7188	rp	17355-10-1	87071	HMDB0029109	24037	C73328	231830	211997	202186	225836	228403	225980	-
MW0126336	T3_negative	Pyridoxamine phosphate	Organic acids	Organic acids	C8H13N2O5P	495.114	248.056	3.3397	[2M-H]-	15.9063	2	0.7178	rp	529-96-4	1053	HMDB0001555	-	C00647	26379.3	21666	20766.8	24531.7	24329.7	24655.7	ko00750,ko01100
MW0137756	T3_negative	Tricoumaroyl spermidine	Heterocyclic compounds	Heterocyclic compounds	C34H37N3O6	635.257	583.268	4.1362	[M+Cl+NH3]-	11.1099	2	0.7171	rp	131086-78-7 | 364368-18-3	14777879	-	-	C18069	78243.4	76969	68618.4	72857.8	72677.1	72530.6	ko00940,ko01110
MW0137975	T3_negative	Dihydromunduletone	Others	Ketone compounds	C25H28O6	423.185	424.189	3.1902	[M-H]-	11.0397	2	0.7165	rp	674786-20-0	3492326	-	43601	-	32753.4	68779	30556.9	28933.1	30867.7	30709.2	-
MW0110126	T3_negative	L-Methionine, L-tryptophyl-	Amino acids and derivatives	Amino acids and derivatives	C16H21N3O3S	509.13	335.13	4.4618	[M+Cl+NH3]-	6.29385	2	0.7151	rp	21438-63-1	7020173	HMDB0029089	-	-	18620.9	20820.4	15571.2	18339.4	18582.5	18591.5	-
MEDP0846	T3_negative	4-Methylbenzoic acid	Phenolic acids	Phenolic acids	C8H8O2	271.081	136.052	0.6567	[2M-H]-	9.8918	2	0.7147	rp	99-94-5	7470	HMDB0029635	-	C01454	4601.5	9986.62	5290.48	3997.48	4345.97	3281.09	ko01100
MW0126762	T3_negative	Thiamine phosphoric acid ester	Organic acids	Organic acids	C12H17N4O4PS	343.067	344.071	3.8126	[M-H]-	11.2707	2	0.7121	rp	495-23-8	3382778	HMDB0002666	-	-	52464.4	43317.4	43915.6	48649.3	49057.4	48700.9	-
MW0000104	T3_negative	7-Ethyl-10-(4-N-aminopentanoic acid)-1-piperidino)carbonyloxycamptothecin	Alkaloids	Quinoline alkaloids	C33H38N4O8	677.268	618.269	4.5428	[M+CH3COO]-	22.04	2	0.7116	rp	181467-56-1	10077584	HMDB0060661	-	-	34474.3	27121.1	31565.5	33443.3	33598.9	33262.2	-
MW0111319	T3_negative	Thiolutin	Heterocyclic compounds	Heterocyclic compounds	C8H8N2O2S2	456.114	228.003	2.0823	[M+Cl+NH3]-	2.92539	2	0.7101	rp	87-11-6	6870	HMDB0034228	-	-	79307.2	82709.3	77158.5	83800.9	83864.6	84294.5	-
MEDL00438	T3_negative	1,4-Dihydroxy-2-naphthoic acid	Benzene and substituted derivatives	Benzene and substituted derivatives	C11H8O4	223.046	204.042	0.7558	[M+F]-	13.0852	2	0.7095	rp	31519-22-9	671	-	-	C03657	393785	399454	411689	419559	414876	419767	ko00130,ko01100,ko01110,ko01240
MW0013912	T3_negative	3-Acetyl-11-keto-beta-boswellic acid	Others	Others	C32H48O5	511.35	512.35	4.3407	[M-H]-	13.9017	2	0.7066	rp	67416-61-9	11168203	-	-	-	53512.3	59228	62451.3	58421.7	57884.2	58141.6	-
MW0126958	T3_negative	Vulpinic acid	Organic acids	Organic acids	C19H14O5	341.088	322.084	3.0888	[M+F]-	11.8836	2	0.7061	rp	521-52-8 | 73622-57-8	54690323	-	44073	-	419274	407586	382109	425643	425598	423189	-
MW0139304	T3_negative	Peonidin-3-O-alpha-arabinopyranoside	Flavonoids	Anthocyanidins	C21H21O10+	478.122	433.113	2.5584	[M+HCOO]-	16.9739	2	0.7057	rp	792124-58-4	74315894	-	-	-	81194.1	78733.5	75742.6	77809.7	78897.7	78215.9	-
MW0105360	T3_negative	6-Hydroxysandoricin	Amino acids and derivatives	Amino acids and derivatives	C31H40O12	639.214	604.252	1.9895	[M+Cl]-	0.0380636	3	0.999	rp	133585-56-5	196858	HMDB0037556	-	-	14927.3	24952.7	20116.6	11740.1	13888.9	12855.1	-
MW0126798	T3_negative	Thioproperazine	Heterocyclic compounds	Heterocyclic compounds	C22H30N4O2S2	445.175	446.181	3.7247	[M-H]-	0.03967	3	0.999	rp	316-81-4	9429	HMDB0015559	-	-	180888	211129	154228	235511	243513	236630	-
MW0010903	T3_negative	(1S,2S,4R,8S)-p-Menthane-1,2,8,9-tetrol 2-glucoside	Alcohol and amines	Alcohols	C16H30O9	365.182	366.189	2.7893	[M-H]-	0.04325	3	0.9989	rp	402593-52-6	85309705	HMDB0039975	-	-	76431.8	75637.5	69106.5	73982.1	74194.7	74196.8	-
MEDN0333	T3_negative	Malonic acid	Organic acids	Organic acids	C3H4O4	103.004	104.011	0.8537	[M-H]-	1.05096	3	0.9983	rp	141-82-2	867	HMDB0000691	3237	C04025	77201.3	87166.8	80775	81523.8	81982.9	81505.3	-
MEDN0124	T3_negative	Protocatechuic acid	Phenolic acids	Phenolic acids	C7H6O4	153.019	154.027	2.5225	[M-H]-	0.22577	3	0.9979	rp	99-50-3	72	HMDB0001856	6350	C00230	68535.8	63367.3	56834.4	61636.6	61713.8	61629.8	ko00400,ko01100,ko01110
MEDL00156	T3_negative	N-Acetyl-D-Galactosamine	Others	Saccharides	C8H15NO6	220.083	221.09	0.7362	[M-H]-	0.15675	3	0.9961	rp	14215-68-0 | 1136-42-1 | 6082-29-7 | 31022-50-1	35717	-	-	C01132	37809.5	41005.8	37829	43078.2	42876.1	42079.9	ko00052,ko00520,ko01100,ko01250
MW0011650	T3_negative	(S)-Nerolidol 3-O-[a-L-rhamnopyranosyl-(1->2)-b-D-glucopyranoside]	Others	Saccharides	C27H46O10	529.302	530.309	6.1213	[M-H]-	0.184609	3	0.9954	rp	130466-30-7	14060449	HMDB0040844	-	-	41942.8	44967.7	33136.7	40282.7	40644.6	40489.1	-
MEDL01891	T3_negative	3-Hydroxycinnamic acid	Phenolic acids	Phenolic acids	C9H8O3	163.04	164.047	4.3049	[M-H]-	0.227445	3	0.9863	rp	14755-02-3	637541	HMDB0001713	305	C12621	54273	50169.3	54644.1	62855.1	65553.2	65464.4	ko00360,ko01100
MEDN1602	T3_negative	3'-Deoxyguanosine	Nucleotides and derivatives	Nucleotides and derivatives	C10H13N5O4	302.066	267.097	1.8235	[M+Cl]-	0.615	3	0.9849	rp	3608-58-0	135440068	HMDB0000085	-	-	29665.5	30220.4	27473.5	30504.3	30407.6	30738.9	-
MW0000156	T3_negative	Brucine	Alkaloids	Plumerane	C23H26N2O4	429.158	394.189	5.6714	[M+Cl]-	0.6435	3	0.9842	rp	357-57-3	442021	-	43921	C09084	28590.3	46645.6	4298.42	23237.3	23216.3	15160	-
MEDN0533	T3_negative	Xanthosine	Nucleotides and derivatives	Nucleotides and derivatives	C10H12N4O6	319.046	284.076	1.7908	[M+Cl]-	0.7895	3	0.9806	rp	146-80-5	64959	HMDB0000299	3408	C01762	27655.7	26913	28709.8	29634	29532.6	29595	ko00230,ko00232,ko01100,ko01110,ko01232,ko02010
MEDN0593	T3_negative	D-Malic acid	Organic acids	Organic acids	C4H6O5	133.015	134.022	0.8048	[M-H]-	1.30173	3	0.9801	rp	636-61-3	92824	HMDB0031518	-	C00497	3.40056e+06	3.16857e+06	3.2309e+06	3.15031e+06	3.15049e+06	3.13937e+06	ko00650,ko01100
MADP0549	T3_negative	4-oxo-4-(3-pyridyl)butyraldehyde	Alkaloids	Pyridine alkaloids	C9H9NO2	198.033	163.063	2.5282	[M+Cl]-	0.8215	3	0.9799	rp	76014-80-7	-	HMDB62406	-	C19567	96839.8	95545.1	97549	100060	100516	99981.9	ko00760,ko01100
MEDP0208	T3_negative	Succinic acid	Organic acids	Organic acids	C4H6O4	117.019	118.027	1.2682	[M-H]-	0.352316	3	0.9799	rp	110-15-6	1110	HMDB0000254	-	C00042	148167	141670	130506	136303	137613	137663	ko00020,ko00190,ko00250,ko00310,ko00350,ko00360,ko00620,ko00630,ko00640,ko00650,ko00760,ko00920,ko01100,ko01110,ko01200
MEDL01892	T3_negative	3-Hydroxybenzoic acid	Benzene and substituted derivatives	Benzene and substituted derivatives	C7H6O3	137.024	138.032	4.679	[M-H]-	0.234345	3	0.9794	rp	99-06-9	7420	HMDB0002466	6690	C00587	153080	141051	138470	145623	146208	146017	ko00400
MEDL02751	T3_negative	2',3,4,4',6'-Pentahydroxychalcone	Flavonoids	Chalcones	C15H12O6	287.056	288.063	3.2773	[M-H]-	0.9705	3	0.9763	rp	14917-41-0 | 73692-51-0	5461154	HMDB0126020	-	-	35402.6	29629.3	35370.9	35084.1	36083.7	35306	-
MEDN0198	T3_negative	Citric acid	Organic acids	Organic acids	C6H8O7	191.021	192.027	0.8537	[M-H]-	3.13765	3	0.9763	rp	77-92-9	311	HMDB0000094	124	C00158	5.96822e+06	5.74513e+06	5.45136e+06	6.13048e+06	6.01358e+06	6.1302e+06	ko00020,ko00250,ko00630,ko01100,ko01110,ko01200,ko01210,ko01230,ko01240
MW0160123	T3_negative	Benzyl beta-primeveroside	Phenolic acids	Phenolic acids	C18H26O10	401.146	402.153	3.5085	[M-H]-	1.00161	3	0.9756	rp	130622-31-0	131248	-	-	-	2.36549e+06	2.30468e+06	2.22754e+06	2.35552e+06	2.3557e+06	2366173	-
MEDN1129	T3_negative	D-Erythrose	Others	Saccharides	C4H8O4	156.991	120.042	0.6567	[M+K-2H]-	0.429948	3	0.9747	rp	583-50-6 | 1758-51-6	94176	HMDB0002649	-	C01796	129289	122589	133284	139401	138071	139599	-
MEDP0025	T3_negative	L-Tryptophan	Amino acids and derivatives	Amino acids and derivatives	C11H12N2O2	203.083	204.09	2.4222	[M-H]-	1.79213	3	0.9735	rp	73-22-3	6305	HMDB0000929	5879	C00078	398149	390966	366435	386862	389324	387691	ko00260,ko00380,ko00400,ko00901,ko00966,ko00970,ko00996,ko00999,ko01100,ko01110,ko01210,ko01230,ko01240
MW0125299	T3_negative	N-(1-Methyl-2-oxo-1,2,3,4-tetrahydroquinolin-6-yl)-1-(p-tolyl)methanesulfonamide	Alcohol and amines	Amines	C18H20N2O3S	379.098	344.12	2.9615	[M+Cl]-	1.15825	3	0.9719	rp	922058-97-7	40889570	-	-	-	14747.5	11803.9	12670.8	14406.2	14417.1	14492	-
MW0103302	T3_negative	(S)-5'-Deoxy-5'-(methylsulfinyl)adenosine	Nucleotides and derivatives	Nucleotides and derivatives	C11H15N5O4S	348.054	313.084	1.6295	[M+Cl]-	1.187	3	0.9712	rp	897-42-7	13342874	HMDB0033662	-	-	8644.18	7692.37	7772.64	8070.77	8058.54	8058.47	-
MW0010879	T3_negative	(1R,2R,4S,6R)-2,6-Fenchanediol 2-O-b-D-glucoside	Alcohol and amines	Alcohols	C16H28O7	331.176	332.183	4.1474	[M-H]-	1.2585	3	0.9695	rp	217960-81-1	85266294	HMDB0033220	-	-	32549.8	31919.9	29310.8	33452.5	33461.3	33462.5	-
MEDL02236	T3_negative	Amylotetraose	Others	Saccharides	C24H42O21	665.212	666.222	0.7362	[M-H]-	1.28891	3	0.9688	rp	34612-38-9	439639	HMDB0001296	4199	C02052	8613.55	4940.45	7636.94	7252.5	7034.93	7276.12	-
MEDN0239	T3_negative	Gluconic acid	Others	Saccharides	C6H12O7	195.052	196.058	0.7362	[M-H]-	2.37715	3	0.9658	rp	526-95-4	10690	HMDB0000625	345	C00257	3.311e+06	3.17662e+06	3.29776e+06	3.43161e+06	3.37261e+06	3.42213e+06	ko00030,ko01100,ko01110,ko01200
MEDN0321	T3_negative	1,3,4,5-Tetrahydroxycyclohexanecarboxylic acid	Organic acids	Organic acids	C7H12O6	191.057	192.063	0.7362	[M-H]-	2.39877	3	0.9658	rp	562-73-2 | 36413-60-2 | 470-63-3	1064	HMDB0003072	-	-	1.54654e+06	1.46279e+06	1.54864e+06	1.63483e+06	1.61882e+06	1.60956e+06	-
MW0000534	T3_negative	(1aalpha,2beta,3alpha,11calpha)-1a,2,3,11c-Tetrahydro-6,11-dimethylbenzo[6,7]phenanthro[3,4-b]oxirene-2,3-diol	Benzene and substituted derivatives	Benzene and substituted derivatives	C20H18O3	305.124	306.126	3.4293	[M-H]-	1.48625	3	0.9642	rp	86941-58-4	174597	HMDB0062223	-	C19559	16667.5	16042.8	13838.2	15283.6	15287.8	15197	-
MEDL00419	T3_negative	Jasmonic acid	Organic acids	Organic acids	C12H18O3	245.094	210.126	4.4402	[M+Cl]-	1.48625	3	0.9642	rp	3572-66-5	5367720	HMDB0032797	-	C16317	159169	161410	154811	157434	158552	158559	ko00592,ko01100,ko01110
MEDL02577	T3_negative	Procyanidin C1	Tannins	Proanthocyanidins	C45H38O18	865.202	866.206	3.2	[M-H]-	2.00651	3	0.9641	rp	37064-30-5	169853	HMDB0038370	-	C17624	74913.3	67443.2	72344.2	71887.6	71867.7	71249	-
MEDN1060	T3_negative	(±)-erythro-Isoleucine	Amino acids and derivatives	Amino acids and derivatives	C6H13NO2	130.088	131.095	1.1795	[M-H]-	1.26281	3	0.9634	rp	443-79-8	791	HMDB0033923	-	C16434	285790	287729	258304	282860	287676	287511	-
MEDL00581	T3_negative	D-Allose	Others	Saccharides	C6H12O6	215.033	180.063	0.7362	[M+Cl]-	1.5295	3	0.9632	rp	579-36-2 | 478529-45-2	439507	HMDB0001151	-	C01487	454130	440937	479917	477775	473574	474225	ko00051,ko01100,ko02010
MEDL00353	T3_negative	Glu-Leu	Amino acids and derivatives	Amino acids and derivatives	C11H20N2O5	259.13	260.137	2.4884	[M-H]-	1.66679	3	0.9613	rp	5969-52-8	9856500	HMDB0028823	44684	-	120268	115084	108002	113181	114086	114055	-
MEDN0038	T3_negative	Oxiglutatione	Amino acids and derivatives	Amino acids and derivatives	C20H32N6O12S2	611.145	612.152	1.1297	[M-H]-	3.64517	3	0.9609	rp	27025-41-8	65359	HMDB0003337	-	C00127	101910	91857.3	92126	91077.2	93125.5	93292.8	ko00480,ko01100,ko01240
MEDN0537	T3_negative	Adpribose	Nucleotides and derivatives	Nucleotides and derivatives	C15H23N5O14P2	558.064	559.072	1.1163	[M-H]-	0.397804	3	0.9602	rp	20762-30-5	192	HMDB0001178	6059	C00301	38875.9	39247.7	29290.8	36089.7	36756.7	36765	ko00230,ko01100
MEDN0326	T3_negative	Tartaric acid	Organic acids	Organic acids	C4H6O6	149.009	150.016	0.7558	[M-H]-	0.760164	3	0.959	rp	87-69-4	444305	HMDB0000956	-	C00898	148640	143171	150094	151997	151435	152320	ko00630,ko01100
MEDL02722	T3_negative	Polydatin	Others	Stilbene	C20H22O8	389.134	390.132	4.879	[M-H]-	3.67724	3	0.9587	rp	27208-80-6	5281718	HMDB0030564	-	C10275	2268.79	1629.3	2917.5	2896.14	2952.29	2903.06	-
MEDN0428	T3_negative	Succinyladenosine	Nucleotides and derivatives	Nucleotides and derivatives	C14H17N5O8	382.1	383.108	2.1823	[M-H]-	1.00325	3	0.9568	rp	4542-23-8	165243	HMDB0000912	-	-	135187	130268	127697	132395	133241	133263	-
MEDP0176	T3_negative	Thymidine	Nucleotides and derivatives	Nucleotides and derivatives	C10H14N2O5	241.083	242.09	2.0022	[M-H]-	1.821	3	0.9565	rp	50-89-5	5789	HMDB0000273	3375	C00214	44123.3	41102.7	38222.7	41503.7	41482.2	41752.2	ko00240,ko01100,ko01232
MW0114156	T3_negative	D-(-)-Fructose	Others	Saccharides	C6H12O6	359.119	180.063	0.7362	[2M-H]-	0.860792	3	0.9564	rp	57-48-7 | 30237-26-4 | 25702-76-5 | 139686-85-4	5984	HMDB0062538	-	-	70112.1	41268.1	43084.9	58243.7	58946.8	58166.9	-
MEDL02738	T3_negative	Garcinia acid	Organic acids	Organic acids	C6H8O8	207.015	208.022	0.7754	[M-H]-	2.05521	3	0.9563	rp	27750-10-3	123908	HMDB0031159	-	-	200070	206703	210525	207367	206096	207576	-
MEDL02390	T3_negative	Procyanidin B3	Tannins	Proanthocyanidins	C30H26O12	577.136	578.142	2.8888	[M-H]-	0.445538	3	0.9544	rp	23567-23-9	146798	HMDB0033974	-	-	177843	162338	196383	178382	179254	179245	-
MW0010912	T3_negative	(1S,3R,4R)-8,10-Dihydroxyfenchone 10-O-b-D-glucoside	Alcohol and amines	Alcohols	C16H26O8	345.155	346.163	4.3407	[M-H]-	1.92	3	0.9542	rp	217960-77-5	85241696	HMDB0033223	-	-	30118.2	27196.5	27589.5	29314.7	29519.1	29324.7	-
MW0113971	T3_negative	2-(Hydroxymethyl)-6-[(3,4,5-trihydroxy-6-phenylmethoxyoxan-2-yl)methoxy]oxane-3,4,5-triol	Phenolic acids	Phenolic acids	C19H28O11	467.135	432.163	3.4975	[M+Cl]-	1.93931	3	0.9538	rp	56775-64-5	4155678	HMDB0041515	-	-	17423.5	10389.1	25388.2	24443.9	23979.2	24011.2	-
FDATN00279	T3_negative	Morin hydrate	Flavonoids	Flavonols	C15H12O8	355.024	320.053	1.7682	[M+Cl]-	1.95625	3	0.9534	rp	654055-01-3 | 6202-27-3	16219651	-	-	-	78476.6	76136.8	81330.1	81926.1	81921.5	82205.1	-
MEDN0222	T3_negative	Melezitose	Others	Saccharides	C18H32O16	539.139	504.169	0.7558	[M+Cl]-	2.05328	3	0.9512	rp	597-12-6	92817	HMDB0011730	-	C08243	34986.8	38031.6	34552.3	35642.8	35785.5	35694.5	-
MEDL00352	T3_negative	Glu-Val	Amino acids and derivatives	Amino acids and derivatives	C10H18N2O5	245.114	246.122	1.7256	[M-H]-	0.225125	3	0.9502	rp	5879-06-1	6992567	HMDB0028832	-	-	91638	90767.9	86304.2	89272.3	89730.8	89281.7	-
MEDN0538	T3_negative	Uridine-5'-diphosphate-glucose	Nucleotides and derivatives	Nucleotides and derivatives	C15H24N2O17P2	565.018	566.055	0.9912	[M-H]-	2.32114	3	0.9497	rp	133-89-1	8629	HMDB0000286	-	C00029	3358.69	1196.06	1776.77	1910.75	1828.12	1915.22	ko00040,ko00052,ko00053,ko00500,ko00520,ko00524,ko00561,ko00908,ko01100,ko01110,ko01240,ko01250
MEDL01755	T3_negative	7-Methoxy-5-prenyloxycoumarin	Lignans and Coumarins	Coumarins	C15H16O4	295.067	260.105	0.7558	[M+Cl]-	2.14775	3	0.9491	rp	35590-41-1	15108314	HMDB0032953	-	-	37701.3	31740.9	31959.8	32261.5	32489.5	32401.6	-
MEDN1534	T3_negative	D-Tagatose	Others	Saccharides	C6H12O6	239.077	180.063	0.7166	[M+CH3COO]-	0.611156	3	0.9432	rp	41847-61-4	439312	HMDB0003418	-	C00795	90091.4	75675.2	75772.5	80416.9	79675.2	79470.1	ko00052,ko01100
MW0111613	T3_negative	1-(3,4-Dimethoxyphenyl)-1,2-ethanediol 1-O-b-D-glucoside	Alcohol and amines	Alcohols	C16H24O9	359.135	360.142	3.4186	[M-H]-	2.41875	3	0.943	rp	251905-98-3	85242014	HMDB0034626	-	-	15310.1	15620.7	14898	13433	13544.2	13428.5	-
MEDL01913	T3_negative	Salicylic acid	Phenolic acids	Phenolic acids	C7H6O3	137.024	138.032	3.2673	[M-H]-	1.49368	3	0.943	rp	69-72-7	338	HMDB0001895	616	C00805	61695.8	58538.7	55768.9	59418.5	59475.1	59522.6	ko00996,ko01100,ko01110,ko04075
MW0146889	T3_negative	Bruceoside A	Others	Lactones	C32H42O16	681.241	682.247	3.6778	[M-H]-	2.51287	3	0.941	rp	63306-30-9	441789	-	-	C08753	46241.2	32181.8	40422.2	24353	27002.5	18565.8	-
MW0005299	T3_negative	4-Phenyl-1H,3H-naphtho[1,8-cd]pyran-1,3-dione	Benzene and substituted derivatives	Benzene and substituted derivatives	C18H10O3	309.025	274.063	2.242	[M+Cl]-	2.5145	3	0.9409	rp	56252-04-1	11818168	HMDB0041120	-	-	158657	141746	129468	152866	155313	155469	-
MEDL02155	T3_negative	Threonic acid	Others	Saccharides	C4H8O5	135.03	136.037	0.7362	[M-H]-	0.0268092	3	0.9383	rp	3909-12-4	151152	HMDB0000943	-	C21649	282859	257954	259747	285430	281829	283331	-
MEDL02578	T3_negative	Cinnamtannin D1	Tannins	Tannin	C45H36O18	863.188	864.19	3.6168	[M-H]-	7.83886	3	0.9364	rp	97233-06-2	46173958	HMDB0037673	-	C17632	73368.2	65530.8	76473	76237	75098.5	74997.2	-
MEDL02471	T3_negative	Flavin adenine dinucleotide	Nucleotides and derivatives	Nucleotides and derivatives	C27H33N9O15P2	784.155	785.157	3.299	[M-H]-	8.2333	3	0.936	rp	146-14-5	643975	HMDB0001248	6106	C00016	46671.5	42985.4	32919.7	42192.4	41550	43040.7	ko00740,ko01100,ko01110,ko01240
MW0005318	T3_negative	4-propyl-N-(pyridin-2-ylmethyl)benzenesulfonamide	Benzene and substituted derivatives	Benzene and substituted derivatives	C15H18N2O2S	289.104	290.109	0.7558	[M-H]-	2.7535	3	0.9357	rp	851774-65-7	6464951	-	-	-	35316.3	32871.8	30598.8	34338.6	33921.9	33825.5	-
MEDL01949	T3_negative	Gossypol	Terpenoids	Sesquiterpenoids	C30H30O8	517.187	518.194	7.8476	[M-H]-	0.245131	3	0.935	rp	90141-22-3	3503	HMDB0040723	-	C07667	17520.3	16857.7	12422.3	23867.1	24122.5	24103.2	ko00909,ko01110
MEDL02152	T3_negative	Cyclic AMP	Nucleotides and derivatives	Nucleotides and derivatives	C10H12N5O6P	328.046	329.053	1.676	[M-H]-	0.832532	3	0.9347	rp	60-92-4	6076	HMDB0000058	5120	C00575	343904	320717	274486	317306	316264	317317	ko00230,ko01100
MW0111437	T3_negative	(3x,5x,10x)-9,10-Didehydroisohumbertiol O-[rhamnosyl-(1->4)-rhamnosyl-(1->2)-[rhamnosyl-(1->6)]-glucoside]	Terpenoids	Terpene	C39H62O18	817.39	818.394	6.0713	[M-H]-	2.91363	3	0.9322	rp	143376-49-2	131752907	HMDB0040687	-	-	71907.8	73992.9	71676.1	74611.3	75436.4	75453.9	-
MW0152043	T3_negative	Kolaflavanone	Others	Ketone compounds	C31H24O12	623.093	588.127	2.242	[M+Cl]-	3.02045	3	0.9299	rp	68705-66-8 | 97560-11-7	155169	-	-	C09761	9633.85	20365.6	19211	15701.5	15141.5	15356.2	-
MEDL01791	T3_negative	Azukisaponin VI	Terpenoids	Triterpene Saponin	C54H86O25	1193.54	1134.55	4.879	[M+CH3COO]-	4.68092	3	0.9297	rp	82801-39-6	13035678	HMDB0038623	-	-	56525.3	41818.1	84736.1	46372.6	48812.7	49203.6	-
MW0114078	T3_negative	Chrysophanol 1-tetraglucoside	Quinones	Anthraquinone	C39H50O24	901.266	902.269	2.9813	[M-H]-	3.10006	3	0.9282	rp	120181-08-0	14213508	HMDB0034572	-	-	44703.4	41076.2	39210.4	43292.8	43649.5	43393.4	-
MEDL02580	T3_negative	Cinnamtannin B2	Tannins	Tannin	C60H48O24	1153.26	1152.25	3.2502	[M-H]-	4.78334	3	0.9222	rp	88038-12-4	16130973	HMDB0037668	-	C17629	116349	161618	117228	67946.1	79878.1	79273.6	-
MW0150724	T3_negative	Helianthoside A	Organic acids	Organic acids	C53H86O21	1057.56	1058.57	5.6094	[M-H]-	3.62754	3	0.9171	rp	139164-70-8	441930	HMDB0040945	-	C08956	18331.2	18529.9	11579.7	20737.2	20516	19066.3	-
MEDL02039	T3_negative	Epigallocatechin	Flavonoids	Flavanols	C15H14O7	305.067	306.074	2.3418	[M-H]-	1.16324	3	0.9171	rp	970-74-1	72277	HMDB0038361	-	C12136	112944	98996.1	111378	117705	117750	116561	ko00941,ko01110
MEDN0302	T3_negative	Chlorogenic Acid	Phenolic acids	Phenolic acids	C16H18O9	413.108	354.095	3.28	[M+CH3COO]-	0.039686	3	0.9146	rp	202650-88-2	1794427	HMDB0003164	3498	C00852	13694.1	4410.2	15858.1	19009.8	19110.3	19004.4	ko00940,ko00941,ko00945,ko01110
MW0012229	T3_negative	12-Hydroxyjasmonic acid	Others	Others	C12H18O4	261.088	226.12	4.4221	[M+Cl]-	3.773	3	0.914	rp	140631-27-2	5497122	-	-	C21385 | C21669	21640.2	20279.3	18496.6	20239	20435.5	20123.9	-
MW0011165	T3_negative	(3b,6a,12b,17a,20S)-Dammar-24-ene-3,6,12,17,20-pentol 20-[glucosyl-(1->2)-glucoside] 6-xyloside	Terpenoids	Terpene	C47H80O19	947.524	948.529	4.5	[M-H]-	3.81558	3	0.9132	rp	251101-57-2	131751719	HMDB0035348	-	-	20240.7	17473.7	13694.6	14593.1	13855.2	14063.7	-
MEDL02389	T3_negative	Procyanidin B2	Tannins	Proanthocyanidins	C30H26O12	577.136	578.142	3.1088	[M-H]-	0.775074	3	0.9113	rp	29106-49-8	122738	HMDB0033973	-	C17639	141987	135758	163463	146725	147091	146434	-
MW0053661	T3_negative	Glucocerebrosides	SL	Cer	C40H75NO9	712.539	713.544	6.8037	[M-H]-	3.94746	3	0.9104	rp	497155-61-0	10169092	-	85015	-	4270.77	3888.88	11136	7869.94	6974.54	7150.75	-
MEDL01834	T3_negative	Capsianoside I	Terpenoids	Ditepenoids	C32H52O14	659.33	660.336	5.4128	[M-H]-	1.65404	3	0.9087	rp	121924-04-7	14610541	HMDB0002318	-	-	12996.5	14373.9	14092.6	13815.8	14053	13798	-
MW0000172	T3_negative	Cephaeline	Benzene and substituted derivatives	Benzene and substituted derivatives	C28H38N2O4	465.27	466.283	4.679	[M-H]-	10.5785	3	0.9066	rp	483-17-0 | 5483-17-0 | 5853-29-2	442195	-	-	C09390	46732.6	42339	43434.7	49460.2	50154.6	49797.2	ko00950,ko01110
MEDL02042	T3_negative	Cianidanol	Flavonoids	Flavanols	C15H14O6	289.072	290.079	3.2591	[M-H]-	1.7669	3	0.9054	rp	154-23-4	9064	HMDB0002780	3419	C06562	293646	259069	341284	321946	321125	321185	ko00941,ko01110
MEDL00331	T3_negative	3'-Aenylic Acid	Nucleotides and derivatives	Nucleotides and derivatives	C10H14N5O7P	346.055	347.063	1.8527	[M-H]-	2.8692	3	0.9053	rp	84-21-9	-	HMDB0003540	-	C01367	26594.7	30543.1	25665.5	31014.5	30107.2	30933.2	ko00230,ko01100
MW0053614	T3_negative	Ginsenoside Ra1	Terpenoids	Triterpene Saponin	C58H98O26	1209.63	1210.63	4.8402	[M-H]-	4.43237	3	0.9006	rp	83459-41-0	100941542	HMDB0035693	-	-	21859.8	17885.4	12732.9	18464.2	18682.6	18527.8	-
MW0143945	T3_negative	7-Benzylidenenaltrexone	Benzene and substituted derivatives	Benzene and substituted derivatives	C27H27NO4	464.156	429.194	1.8961	[M+Cl]-	4.67972	3	0.8957	rp	129468-28-6 | 153611-34-8	5310988	-	-	C20167	351465	348475	209663	289590	293284	303877	-
MEDL01815	T3_negative	Verbasoside	Phenolic acids	Phenolic acids	C20H30O12	521.188	462.174	2.6427	[M+CH3COO]-	0.417714	3	0.8949	rp	61548-34-3	11754080	HMDB0039233	-	-	3149.45	8449.88	4092.47	3582.46	4132.68	4110.81	-
MW0144835	T3_negative	Alangicine	Benzene and substituted derivatives	Benzene and substituted derivatives	C28H36N2O5	479.249	480.262	4.639	[M-H]-	8.67651	3	0.8849	rp	16531-04-7	442158	-	-	C09327	29675	41127	23580.1	35398.1	37424.2	37428.2	-
MW0145227	T3_negative	Aralionine A	Benzene and substituted derivatives	Benzene and substituted derivatives	C34H38N4O5	581.275	582.284	5.2133	[M-H]-	4.58954	3	0.8846	rp	21761-48-8	5281583	-	-	C09999	20101.4	10218.6	19281.1	20608.8	20702.3	20630.7	-
MEDN0658	T3_negative	Hexadecanedioic acid	Lipids	Free fatty acids	C16H30O4	285.207	286.214	6.0419	[M-H]-	0.874996	3	0.8825	rp	505-54-4	10459	HMDB0000672	5642	C19615	30881.3	29124.1	30758.2	33886.9	33682.7	34363.4	ko00073,ko01100
MW0159374	T3_negative	Vismione D	Benzene and substituted derivatives	Benzene and substituted derivatives	C25H30O5	409.202	410.209	7.8473	[M-H]-	2.02728	3	0.8817	rp	87605-72-9	5281573	-	-	C09977	9889.01	7412.08	5406.51	11362.1	11579.6	11546.8	-
MW0007651	T3_negative	Methyl 1-((2'-cyano-[1,1'-biphenyl]-4-yl)methyl)-2-ethoxy-1H-benzo[d]imidazole-7-carboxylate	Benzene and substituted derivatives	Benzene and substituted derivatives	C25H21N3O3	410.14	411.158	5.5134	[M-H]-	5.57355	3	0.8784	rp	139481-44-0	15654674	-	-	-	9317.94	7205.71	10999	10478.3	10470.7	10314.4	-
MW0153343	T3_negative	Maltohexanose	Others	Saccharides	C36H62O31	989.324	990.327	1.666	[M-H]-	3.97978	3	0.8763	rp	34620-77-4	439606	HMDB0012253	-	C01936	10308.4	11517.9	10516.9	11177	11082.8	11254.2	-
MEDL01792	T3_negative	Azukisaponin I	Terpenoids	Triterpene Saponin	C42H68O13	839.477	780.466	6.2009	[M+CH3COO]-	0.14251	3	0.8755	rp	82793-02-0	14103656	HMDB0038612	-	-	24229.5	26034.6	17090.2	22941	22945.3	23121.1	-
MEDN0232	T3_negative	Rhamnose	Others	Saccharides	C6H12O5	201.026	164.069	0.5977	[M+K-2H]-	20.6807	3	0.869	rp	3615-41-6	25310	HMDB0000849	5812	C00507	2.0017e+06	1.79514e+06	1.73023e+06	1.89988e+06	1.91045e+06	1.89732e+06	ko00051,ko01100
MW0053620	T3_negative	Ginsenoside Re	Terpenoids	Triterpene Saponin	C48H82O18	981.529	946.55	5.0976	[M+Cl]-	6.21601	3	0.8664	rp	52286-59-6 | 51542-56-4	441921	HMDB0035749	-	C08944	14850.4	12333.5	10576.8	12001.7	12070	11439.7	-
MW0053622	T3_negative	Ginsenoside RG1	Terpenoids	Triterpene Saponin	C42H72O14	859.51	800.492	5.2912	[M+CH3COO]-	2.25094	3	0.8648	rp	22427-39-0	441923	HMDB0035857	-	C08946	154041	137127	137918	154068	155642	155657	ko00999,ko01110
MW0103319	T3_negative	2',3'-Cyclic GMP	Nucleotides and derivatives	Nucleotides and derivatives	C10H12N5O7P	344.04	345.047	0.8537	[M-H]-	0.811683	3	0.8581	rp	634-02-6 | 15718-49-7	135398728	HMDB0011629	-	C06194	56404.2	50944.3	47186.2	63308.5	63596.6	57789.5	ko00230,ko01100
MW0162037	T3_negative	Adenosine 5'-tetraphosphate(5-)	Nucleotides and derivatives	Nucleotides and derivatives	C10H12N5O16P4-5	616.892	581.923	0.6567	[M+Cl]-	6.79218	3	0.856	rp	58337-43-2	24916929	-	-	-	12626.2	11233.1	479.34	12601	12062.7	12225.5	-
MW0137673	T3_negative	Cinnamtannin D2	Heterocyclic compounds	Heterocyclic compounds	C60H48O24	1151.25	1152.25	3.3986	[M-H]-	0.739982	3	0.8529	rp	97233-47-1	46173959	HMDB0037669	-	C17633	15013.6	12723.8	13736.8	19294.6	18614.7	19352.6	-
MEDL02755	T3_negative	5,7-Dimethoxyflavone	Flavonoids	Flavones	C17H14O4	281.088	282.089	0.7362	[M-H]-	6.9775	3	0.8527	rp	110241-33-3	88881	HMDB0035973	-	C10029	28150.3	26198.8	28469.8	28476.3	28186.6	28524.1	-
MW0013503	T3_negative	2-Hydroxy-3-Methylbutanoic Acid	Organic acids	Organic acids	C5H10O3	117.055	118.063	2.5426	[M-H]-	0.463822	3	0.8471	rp	4026-18-0	99823	HMDB0000407	5395	-	8167.62	7783.61	9917.77	7496.71	7553.45	7503.04	-
MEDL02206	T3_negative	Anatabine	Alkaloids	Pyridine alkaloids	C10H12N2	159.102	160.1	4.4204	[M-H]-	7.379	3	0.8457	rp	581-49-7	11388	HMDB0004476	7061	C10126	12452.3	12078.5	13172.6	13115.1	13150.1	13004.5	ko00960,ko01110
MW0117164	T3_negative	1-Isomangostin	Heterocyclic compounds	Heterocyclic compounds	C24H26O6	409.172	410.173	2.3618	[M-H]-	7.46338	3	0.8443	rp	19275-44-6	5281641	HMDB0029981	-	C10071	25720.4	14836.9	14421.1	20059.1	20129.4	19144.1	-
MEDN0225	T3_negative	D-Xylose	Others	Saccharides	C5H10O5	209.066	150.053	0.7558	[M+CH3COO]-	1.94018	3	0.8399	rp	58-86-6	135191	HMDB0000098	314	C00181	145915	138915	124564	139501	139477	138600	ko00040,ko00520,ko01100,ko02010
MW0152717	T3_negative	Litorin	Heterocyclic compounds	Heterocyclic compounds	C51H68N14O11S	1083.49	1084.49	5.0768	[M-H]-	8.04979	3	0.8343	rp	55749-97-8	5486808	-	-	-	172534	151507	162364	184759	185212	187573	-
MW0138082	T3_negative	Epigallocatechin-(4beta->8)-epicatechin-3-O-gallate ester	Flavonoids	Flavanols	C37H30O17	745.145	746.148	2.0298	[M-H]-	1.00033	3	0.8288	rp	126715-82-0	442678	HMDB0037650	-	C10223	20646.1	18713	20318.8	25575.8	26968.7	26946.8	-
MW0114793	T3_negative	Maltopentaose	Others	Saccharides	C30H52O26	827.271	828.275	1.2087	[M-H]-	1.50761	3	0.8279	rp	34620-76-3	124005	-	-	-	8793.41	11907.9	9011.11	9980.3	10435.5	10086.9	-
MW0124447	T3_negative	Isatin	Alkaloids	Plumerane	C8H5NO2	206.046	147.032	2.5025	[M+CH3COO]-	1.97654	3	0.8211	rp	91-56-5	7054	HMDB0061933	-	C11129	52558.3	51357.7	43233.1	50706.8	50699.8	50405.9	-
MEDL02012	T3_negative	Hydroxypyruvic acid	Organic acids	Organic acids	C3H4O4	149.009	104.011	1.0609	[M+HCOO]-	2.93855	3	0.8205	rp	1113-60-6	964	HMDB0001352	482	C00168	108491	103046	102409	108848	108848	108944	ko00260,ko00630,ko01100,ko01110,ko01200
MEDN0721	T3_negative	Metronidazole	Heterocyclic compounds	Heterocyclic compounds	C6H9N3O3	651.412	171.064	5.8608	[2M-H]-	0.943262	3	0.8179	rp	443-48-1	4173	HMDB0015052	-	C07203	14743.1	13199.4	14599.8	15720.7	15654.2	15668	-
MEDL01929	T3_negative	Caffeoylmalic Acid	Phenolic acids	Phenolic acids	C13H12O8	295.047	296.053	2.7844	[M-H]-	2.38861	3	0.8167	rp	53755-04-7	6124299	HMDB0029318	-	-	4.96016e+06	4.76357e+06	4.3923e+06	4.65825e+06	4.67394e+06	4.67257e+06	-
MEDL01970	T3_negative	Corilagin	Tannins	Tannin	C27H22O18	633.087	634.081	1.5462	[M-H]-	23.5154	3	0.8167	rp	23094-69-1	73568	HMDB0031457	-	C10219	6481.99	8581.04	9714.87	7927.75	7754.18	7916.65	-
MEDP1031	T3_negative	1-Phenylethanol	Phenolic acids	Phenolic acids	C8H10O	157.05	122.073	3.3986	[M+Cl]-	9.5875	3	0.8096	rp	98-85-1	7409	HMDB0032619	-	C07112	22357.9	22504.6	20891.6	23093	23365.6	23378.2	-
MEDN0273	T3_negative	1,3-Dimethyluric acid	Amino acids and derivatives	Amino acids and derivatives	C7H8N4O3	391.103	196.06	0.7558	[2M-H]-	23.4484	3	0.8092	rp	944-73-0	70346	HMDB0001857	2822	-	105636	107456	100435	110771	110817	109619	-
MW0147281	T3_negative	Ceanothine B	Amino acids and derivatives	Amino acids and derivatives	C29H36N4O4	503.26	504.274	4.5692	[M-H]-	17.5671	3	0.8077	rp	19471-43-3	5281585	HMDB0029339	-	C10001	27625.5	11168.7	18345.3	23735.2	23600	23717.6	-
MW0147115	T3_negative	2-(3,4-dihydroxyphenyl)-5,7-dihydroxy-6-[(2S,3R,4R,5S,6R)-3,4,5-trihydroxy-6-(hydroxymethyl)oxan-2-yl]-8-[(2S,3R,4S,5S)-3,4,5-trihydroxyoxan-2-yl]chromen-4-one	Flavonoids	Flavones	C26H28O15	579.136	580.143	4.3804	[M-H]-	1.73502	3	0.8074	rp	59952-97-5	442584	-	-	C10026	36153.5	51349.4	51906.9	48408.6	48931.6	45982.6	-
mws0059	T3_negative	Rutin	Flavonoids	Flavonols	C27H30O16	609.149	610.153	4.2235	[M-H]-	5.67238	3	0.8054	rp	153-18-4	5280805	HMDB0003249	3677	C05625	1.04306e+07	9.29216e+06	1.02647e+07	9.80967e+06	9.81034e+06	9.81765e+06	ko00944,ko01100,ko01110
MW0151805	T3_negative	Isochondrodendrine	Benzene and substituted derivatives	Benzene and substituted derivatives	C36H38N2O6	653.284	594.273	5.2922	[M+CH3COO]-	23.7002	3	0.8043	rp	477-62-3	197726	-	-	C09543	21664.5	17498.6	17823.1	20938.1	20986.3	20554.3	-
MW0138003	T3_negative	Diosmin	Flavonoids	Flavones	C28H32O15	607.167	608.174	4.5791	[M-H]-	1.60845	3	0.8041	rp	520-27-4	5281613	HMDB0029548	-	C10039	62298.9	52090.6	50475.7	58941.6	59394	59275.2	-
MEDN0204	T3_negative	Pyruvic acid	Organic acids	Organic acids	C3H4O3	133.015	88.016	1.0673	[M+HCOO]-	4.88694	3	0.8014	rp	127-17-3	1060	HMDB0000243	-	C00022	1.74722e+06	1.69067e+06	952865	1.68537e+06	1.6849e+06	1.67109e+06	ko00010,ko00020,ko00030,ko00040,ko00053,ko00250,ko00260,ko00261,ko00270,ko00290,ko00330,ko00350,ko00360,ko00430,ko00440,ko00470,ko00620,ko00630,ko00650,ko00660,ko00710,ko00730,ko00760,ko00770,ko00785,ko00900,ko01100,ko01110,ko01200,ko01210,ko01230,ko01240
MEDN0470	T3_negative	Oxoadipic acid	Organic acids	Organic acids	C6H8O5	141.017	160.037	6.1945	[M-H2O-H]-	6.02403	3	0.8012	rp	3184-35-8	71	HMDB0000225	5234	C00322	93162.1	43418.2	60187.2	46920.5	45331.9	47114.3	ko00300,ko00310,ko00380,ko00785,ko01100,ko01110,ko01210,ko01230,ko01240
MEDL01836	T3_negative	Capsianoside IV	Terpenoids	Ditepenoids	C32H52O13	703.357	644.341	6.3003	[M+CH3COO]-	3.87097	3	0.8005	rp	121924-05-8	131751076	HMDB0030736	-	-	51295	51170.9	32759.3	48120.6	48385.1	48379.1	-
ZINC85488745	T3_negative	6,6'-Bieckol	Heterocyclic compounds	Heterocyclic compounds	C36H22O18	741.06	742.081	0.5402	[M-H]-	10.2606	3	0.7993	rp	88095-81-2	137388	-	-	-	4713.33	1429.96	4455.76	2331.65	2600.37	2316.76	-
MEDP1061	T3_negative	o-Tyrosine	Amino acids and derivatives	Amino acids and derivatives	C9H11NO3	180.066	181.074	1.1297	[M-H]-	10.2667	3	0.7992	rp	2370-61-8	91482	HMDB0006050	-	-	38343.6	39873.9	38681.7	43955.6	45376.7	44874.1	-
MW0154377	T3_negative	Neoschaftoside	Flavonoids	Flavones	C26H28O14	1127.29	564.148	3.7146	[2M-H]-	8.20307	3	0.7991	rp	61328-41-4	442619	-	-	C10110	39784.3	12460.4	69943.6	70626	69421.1	67538.9	-
MW0013358	T3_negative	28-Glucosyl-30-methyl-3b,23-dihydroxy-12-oleanene-28,30-dioate 3-[arabinosyl-(1->3)-glucuronide]	Others	Lactones	C48H74O21	1021.43	986.472	4.7392	[M+Cl]-	10.4006	3	0.7973	rp	329327-64-2	131752550	HMDB0039113	-	-	42281.9	39590.4	40748.3	38749	40300	39667.7	-
MW0139195	T3_negative	O-Methylsterigmatocystin	Heterocyclic compounds	Heterocyclic compounds	C19H14O6	337.077	338.079	0.7754	[M-H]-	14.5469	3	0.7961	rp	17878-69-2	104940	HMDB0030589	-	C03686	194483	219353	190247	180374	185922	185326	ko01100,ko01110
MW0015984	T3_negative	Astragaloside IV	Terpenoids	Triterpene Saponin	C41H68O14	783.457	784.461	6.0376	[M-H]-	1.58172	3	0.7942	rp	84687-43-4 | 83207-58-3	13943297	-	-	C17799	7381.3	7160.22	3749.53	6408.37	6541.34	6415.9	-
MEDP0899	T3_negative	3-Methyladenine	Nucleotides and derivatives	Nucleotides and derivatives	C6H7N5	275.022	149.07	0.8146	[M-H]-	3.04829	3	0.7941	rp	5142-23-4 | 60192-57-6	135398661	HMDB0011600	-	C00913	63084.3	69794.9	52244.3	84729.1	84584.3	82666.6	-
MW0148690	T3_negative	Dracorubin	Tannins	Proanthocyanidins	C32H24O5	487.146	488.162	3.3986	[M-H]-	18.869	3	0.7934	rp	6219-63-2	160270	-	-	C09726	32642.4	33185.1	29958.4	33422.1	33241.6	33418.2	-
MEDN1026	T3_negative	Biosone	Terpenoids	Triterpene	C30H46O4	451.328	470.34	4.3407	[M-H2O-H]-	12.3241	3	0.7905	rp	471-53-4	18526330	HMDB0011628	-	C02283	5367.19	6689.81	6718.93	6722.96	6807.94	6797.48	-
MEDN0461	T3_negative	Sedoheptulose 7-phosphate	Others	Saccharides	C7H15O10P	289.033	290.04	0.9865	[M-H]-	0.229113	3	0.7851	rp	2646-35-7	165007	HMDB0001068	3418	C05382	14174.2	29228	32040.1	26647.2	27768	26810.2	ko00030,ko00710,ko01100,ko01110,ko01200,ko01230,ko01250
MW0118496	T3_negative	Dihydro-4,4-dimethyl-2,3-Furandione	Others	Ketone compounds	C6H8O3	187.061	128.047	2.6027	[M+CH3COO]-	1.01281	3	0.7846	rp	13031-04-4	39	-	-	C01125 | C72205	23995	24249	22771.8	23732.7	23538.9	23560.3	-
MEDN0724	T3_negative	Aspirin	Organic acids	Organic acids	C9H8O4	599.098	180.042	1.9975	[2M-H]-	11.2102	3	0.7841	rp	50-78-2	2244	HMDB0001879	-	C01405	10418.3	7693.9	4696.44	13349.2	13347.5	13156.1	-
MEDP1592	T3_negative	Citicoline	Nucleotides and derivatives	Nucleotides and derivatives	C14H26N4O11P2	487.091	488.107	3.5381	[M-H]-	19.621	3	0.7829	rp	987-78-0	13804	HMDB0001413	3581	C00307	20659.1	20145.9	25021.3	19717	19548.3	19725.3	ko00564,ko01100
MW0115251	T3_negative	Salidroside	Phenolic acids	Phenolic acids	C14H20O7	359.134	300.121	4.2735	[M+CH3COO]-	0.0265761	3	0.7819	rp	10338-51-9	159278	-	44847	C06046	73524.8	88602.6	72597.8	83736.6	83552.8	85639.9	ko00350,ko01100
MWS-00-245g_N	T3_negative	Rebaudioside A	Flavonoids	Flavones	C44H70O23	965.427	966.431	5.2956	[M-H]-	0.0554229	3	0.7818	rp	58543-16-1	6918840	HMDB0034950	-	-	57881.6	55973.2	54306.5	55223.6	55297.8	56295.9	-
MEDP0291	T3_negative	3,7-Dimethyluric acid	Amino acids and derivatives	Amino acids and derivatives	C7H8N4O3	195.051	196.06	0.9716	[M-H]-	2.07787	3	0.7813	rp	13087-49-5	83126	HMDB0001982	-	C16360	433411	682046	787726	234515	417458	374055	ko00232
MW0148876	T3_negative	Elatin	Benzene and substituted derivatives	Benzene and substituted derivatives	C38H50N2O10	753.357	694.346	4.619	[M+CH3COO]-	4.08654	3	0.7801	rp	26000-16-8	441730	-	-	C08681	105375	101185	93293.7	106409	105661	106442	-
MEDL01835	T3_negative	Capsianoside II	Terpenoids	Ditepenoids	C50H84O25	1119.47	1084.53	5.0577	[M+Cl]-	11.8091	3	0.7763	rp	121961-80-6	21672514	HMDB0031892	-	-	71572.1	110600	99116.2	94838.6	95291.6	97349.1	-
MW0103434	T3_negative	8-Hydroxydeoxyguanosine 5'-monophosphate	Nucleotides and derivatives	Nucleotides and derivatives	C10H14N5O8P	362.05	363.058	1.7256	[M-H]-	0.693683	3	0.7741	rp	127027-50-3	135488904	HMDB0011670	-	C19968	63783.8	67949.7	65237.7	56746.2	58006.3	60160.7	-
MW0005990	T3_negative	Aloin	Quinones	Anthraquinone	C21H22O9	477.14	418.126	4.3407	[M+CH3COO]-	3.26953	3	0.7739	rp	28371-16-6 | 8015-61-0 | 5133-19-7	14989	HMDB0035219	-	C17778	53539.7	47653.2	55099.4	53302.9	53611.8	53604.4	-
MEDL02393	T3_negative	N-Methylnicotinamide	Alkaloids	Pyridine alkaloids	C7H8N2O	264.088	136.064	4.0666	[M+CH3COO]-	0.444274	3	0.7733	rp	114-33-0	64950	HMDB0003152	-	-	113010	110038	98762	106374	107214	106708	-
MEDN1296	T3_negative	Xanthohumol	Flavonoids	Chalcones	C21H22O5	413.166	354.147	2.1223	[M+CH3COO]-	11.5289	3	0.7714	rp	6754-58-1	639665	HMDB0037479	-	C16417	34989.3	35221.7	33004.6	34596.9	34599.3	34752.9	ko00941
MEDL02231	T3_negative	Sennoside B	Quinones	Anthraquinone	C42H38O20	861.197	862.196	3.5674	[M-H]-	7.27089	3	0.7712	rp	128-57-4	91440	HMDB0002783	2406	C13526	44162.9	53242	52223.8	49190.7	48091.8	48195.7	-
MEDN0562	T3_negative	Indole-3-carbinol	Alkaloids	Plumerane	C9H9NO	293.125	147.068	3.0487	[2M-H]-	8.60132	3	0.7687	rp	700-06-1	3712	HMDB0005785	-	-	520520	500760	476533	504501	507998	504585	-
MEDL00568	T3_negative	Hyperoside	Flavonoids	Flavonols	C21H20O12	463.088	464.096	4.4004	[M-H]-	1.86502	3	0.7678	rp	482-36-0	5281643	HMDB0030775	-	C10073	246322	227548	252901	241299	243993	241405	-
FDATN01339	T3_negative	Vitexin 2''-O-rhamnoside	Flavonoids	Flavones	C27H30O14	577.156	578.164	4.0677	[M-H]-	0.0873892	3	0.7653	rp	64820-99-1	5282151	-	-	C12628	119761	117670	96709.4	113421	113530	113487	ko00944
MEDL01973	T3_negative	Maslinic acid 3-O-b-D-glucoside	Terpenoids	Triterpene Saponin	C36H58O9	655.372	634.408	5.4144	[M+Na-2H]-	13.292	3	0.7649	rp	163634-06-8	85117733	HMDB0029606	-	-	9233.93	8143.32	6412.87	7188.66	7236.68	7289.06	-
MW0155603	T3_negative	Plantagoside	Flavonoids	Flavanones	C21H22O12	465.103	466.111	3.1782	[M-H]-	0.726674	3	0.7628	rp	78708-33-5	174157	-	-	C17531	86799.5	81078.9	78229.3	83027.1	83688.7	83430.2	-
MW0147078	T3_negative	Caracurine V	Alkaloids	Alkaloids	C38H40N4O2	583.306	584.315	4.9488	[M-H]-	2.09483	3	0.7617	rp	630-87-5	168927	-	-	C09100	68195.2	58264	35643.5	67517.9	68296.2	67462.9	-
MW0015558	T3_negative	Achyranthoside D	Terpenoids	Triterpene Saponin	C53H82O25	1117.5	1118.51	4.7792	[M-H]-	12.9808	3	0.7613	rp	168009-91-4	85112371	HMDB0031023	-	-	297910	104382	126621	96138.6	102490	97546.8	-
MW0157513	T3_negative	Thiobinupharidine	Alkaloids	Terpenoid alkaloids	C30H42N2O2S	493.301	494.297	5.1552	[M-H]-	20.1185	3	0.7574	rp	30343-72-7	442554	-	-	C09990	30560.8	33023.8	33544	37738.4	38350.3	38387.5	-
MEDP1190	T3_negative	Adenylocuccinic Acid	Organic acids	Organic acids	C14H18N5O11P	462.067	463.074	1.3479	[M-H]-	6.69903	3	0.757	rp	19046-78-7	440122	HMDB0000536	-	C03794	6227.95	5422.76	6821.54	4710.3	4747.17	4822.54	ko00230,ko00250,ko01100,ko01232,ko01240
MW0142699	T3_negative	cyclic di-GMP	Nucleotides and derivatives	Nucleotides and derivatives	C20H24N10O14P2	689.089	690.095	1.7157	[M-H]-	0.795578	3	0.7558	rp	61093-23-0	135440063	-	-	-	9581.24	8017.12	10577.8	8805.6	9023.04	8925.09	-
MW0114030	T3_negative	Caffeic acid 3-glucoside	Phenolic acids	Phenolic acids	C15H18O9	341.088	342.095	2.5426	[M-H]-	0.16122	3	0.7552	rp	24959-81-7	5281759	-	-	C10431	123524	121054	110465	121574	122448	122145	-
MW0152601	T3_negative	Leu-Glu	Amino acids and derivatives	Amino acids and derivatives	C11H20N2O5	259.13	260.137	1.9821	[M-H]-	0.27114	3	0.7546	rp	16364-31-1	7009630	-	-	-	83910.3	80716.6	72212.4	76511.8	76813.3	76818	-
MW0140049	T3_negative	Laudanidine	Alkaloids	Isoquinoline alkaloids	C20H25NO4	342.167	343.178	3.101	[M-H]-	9.65571	3	0.7514	rp	301-21-3	442304	HMDB0030211	-	C09555	17689	16563.5	15404.7	16826.7	16793.7	16725.7	-
MW0147339	T3_negative	Cercosporin	Others	Others	C29H26O10	533.151	534.153	2.3218	[M-H]-	8.78287	3	0.7491	rp	35082-49-6	91617	-	-	-	107811	93470.1	94568	94477.7	96613.5	96336.8	-
MW0124178	T3_negative	Furaltadone	Others	Ketone compounds	C13H16N4O6	323.096	324.107	0.7362	[M-H]-	0.03925	3	0.749	rp	139-91-3 | 3795-88-8 | 59811-34-6	9553856	-	-	-	5537.87	849.71	2460.34	739.2	1234.83	1308.03	-
MW0110678	T3_negative	2,2-dimethyl-N-(1,3-thiazol-2-yl)propanamide	Alcohol and amines	Amines	C8H12N2OS	183.066	184.067	2.2618	[M-H]-	0.0845	3	0.7479	rp	69212-62-0	2834959	-	-	-	3071.5	2506.7	2321.32	2867.31	2862.31	2800.4	-
MEDN1388	T3_negative	Sedoheptulose	Others	Saccharides	C7H14O7	245.043	210.074	0.7362	[M+Cl]-	0.11775	3	0.7471	rp	3019-74-7	5459879	HMDB0003219	-	-	16282.3	17032.8	19538.7	19359	19378.8	19050	-
MW0012924	T3_negative	1-Octen-3-yl glucoside	Others	Saccharides	C14H26O6	289.159	290.173	1.9142	[M-H]-	0.15325	3	0.7462	rp	209863-00-3	73817234	HMDB0032959	-	-	1200.44	2831.49	3419.15	2709.83	2791.1	2783.62	-
MW0148692	T3_negative	D-Ribitol-5-phosphate	Organic acids	Organic acids	C5H13O8P	277.033	232.035	0.7362	[M+HCOO]-	2.37778	3	0.7447	rp	35320-17-3 | 3506-18-1 | 51584-96-4	151104	-	-	C01068	192665	187500	204213	209715	208075	208853	ko00040,ko00515,ko01100
MW0155528	T3_negative	phosphoribosyl-AMP	Nucleotides and derivatives	Nucleotides and derivatives	C15H23N5O14P2	558.064	559.072	0.7754	[M-H]-	0.154546	3	0.7443	rp	1109-75-7	11988267	HMDB0012276	-	C02741	47825.6	43081.1	42018.6	60045.6	56168.4	60514.5	ko00340,ko01100,ko01110,ko01230
MEDN1575	T3_negative	Rhapontigenin	Others	Stilbene	C15H14O4	515.176	258.089	3.4186	[2M-H]-	6.63018	3	0.7441	rp	500-65-2	5320954	HMDB0031842	-	-	9105	10259.1	8243.82	9772.82	9675.88	9778.15	-
MEDP0153	T3_negative	3-Methylxanthine	Nucleotides and derivatives	Nucleotides and derivatives	C6H6N4O2	165.04	166.049	0.9716	[M-H]-	2.86063	3	0.7438	rp	1076-22-8	70639	HMDB0001886	2820	C16357	91298.9	118049	114705	83240.4	91774.8	86065.4	ko00232,ko01100,ko01110
MW0001037	T3_negative	{4-[(Phenoxyacetyl)amino]phenyl}acetic acid	Benzene and substituted derivatives	Benzene and substituted derivatives	C16H15NO4	320.063	285.1	0.7558	[M+Cl]-	0.27	3	0.7433	rp	20745-37-3	309588	-	-	-	41852.4	45405.8	43561.1	44488.6	43923.6	44127.3	-
MW0004341	T3_negative	4-(9H-fluoren-2-yl)-1,3-thiazol-2-amine	Benzene and substituted derivatives	Benzene and substituted derivatives	C16H12N2S	299.041	264.072	7.7134	[M+Cl]-	0.29775	3	0.7426	rp	299438-56-5	736708	-	-	-	3263.64	4490.32	3139.04	2665.32	2749.91	2751.56	-
MW0002692	T3_negative	2-Amino-5-nitrobenzophenone	Benzene and substituted derivatives	Benzene and substituted derivatives	C13H10N2O3	483.126	242.069	1.646	[2M-H]-	9.8242	3	0.742	rp	1775-95-7	15681	-	1570	-	299367	313668	283737	283856	285163	283484	-
MW0156350	T3_negative	Rehmaionoside C	Terpenoids	Terpene	C19H32O8	447.223	388.21	4.0286	[M+CH3COO]-	1.5159	3	0.7419	rp	104112-05-2	11740990	-	-	C17452	16514.8	17108.4	16252.9	29383.7	26915.8	29037.8	-
MW0011064	T3_negative	(2R)-1-O-beta-D-Galactopyranosylglycerol	GL	DG	C9H18O8	289.07	254.1	0.7558	[M+Cl]-	0.41925	3	0.7396	rp	16232-91-0	4302177	HMDB0038664	-	-	8026.06	8223.19	8067.92	7666.93	7620.61	7668.01	-
MW0148580	T3_negative	Diospyrin	Quinones	Quinones	C22H14O6	373.077	374.079	3.6156	[M-H]-	14.7271	3	0.7392	rp	28164-57-0	308140	HMDB0038867	-	-	26745.8	23761.3	22810.5	24691.8	24755.4	24550.3	-
MW0138325	T3_negative	Gossypetin 8-glucuronide 3-sulfate	Flavonoids	Flavones	C21H18O17S	608.991	574.027	0.8342	[M+Cl]-	14.7556	3	0.7391	rp	81074-98-8	73829986	HMDB0037752	-	-	27864.4	26437.1	35661.5	30679.8	30693.3	30055.7	-
MW0153918	T3_negative	Millettone	Others	Ketone compounds	C22H18O6	377.099	378.11	3.7935	[M-H]-	5.75747	3	0.7391	rp	50376-38-0	442810	-	-	-	809102	726049	809324	832906	838192	835420	-
Lmtn002796	T3_negative	Aromadendrin-7-O-glucoside	Flavonoids	Flavanonols	C21H22O11	485.085	450.116	3.7146	[M+Cl]-	0.470323	3	0.7384	rp	28189-90-4	10456395	-	-	-	4834.92	3475.15	2313.61	5646.59	5613.83	5647.21	-
MW0114048	T3_negative	Catalposide	Terpenoids	Monoterpenoids	C22H26O12	481.136	482.142	2.402	[M-H]-	3.31408	3	0.7383	rp	6736-85-2	93039	-	-	-	26627	28539.3	23087.5	23983	24170.1	24165.1	-
MW0015562	T3_negative	Acolonifloroside K	Others	Others	C29H44O12	583.275	584.283	3.1803	[M-H]-	0.474256	3	0.7383	rp	6251-64-5	133554299	-	-	-	2464.97	3780.56	2104.1	2630.26	2566.39	2534.33	-
MW0118172	T3_negative	Ethanol, 2-[methyl(7-nitro-2,1,3-benzoxadiazol-4-yl)amino]-	Benzene and substituted derivatives	Benzene and substituted derivatives	C9H10N4O4	237.063	238.07	4.7792	[M-H]-	0.51225	3	0.7374	rp	119858-85-4	326955	-	-	-	3170.91	3681.19	2876.19	3175.04	3245.76	3059.8	-
MW0006686	T3_negative	Cymiazole	Benzene and substituted derivatives	Benzene and substituted derivatives	C12H14N2S	217.083	218.088	0.7558	[M-H]-	0.577	3	0.7358	rp	61676-87-7	43714	-	263521	-	5125.87	4611.43	6049.31	3658.68	3714.83	3572.02	-
MEDN0657	T3_negative	D-Xylulose 5-phosphate	Others	Saccharides	C5H11O8P	275.022	230.019	1.0644	[M+HCOO]-	13.7489	3	0.7357	rp	4212-65-1	439190	HMDB0000868	5829	C00231	61152.1	63283.6	62767.2	72551.6	72352.3	71687.4	ko00030,ko00040,ko00053,ko00710,ko01100,ko01110,ko01200,ko01230
MW0145018	T3_negative	Amaryllisine	Heterocyclic compounds	Heterocyclic compounds	C18H23NO4	316.151	317.163	1.7615	[M-H]-	10.745	3	0.7354	rp	6874-70-0	441584	-	-	C08516	27732.9	27048.8	20331.1	31968	34729.3	34759.5	-
MEDL01875	T3_negative	[10]-Shogaol	Phenolic acids	Phenolic acids	C21H32O3	367.208	332.235	5.6774	[M+Cl]-	6.42129	3	0.7334	rp	36752-54-2	6442612	HMDB0031462	-	-	10321.2	14557.8	10313.1	15250.9	15388.7	14414.6	-
MEDL01880	T3_negative	CID 153946	Phenolic acids	Phenolic acids	C25H24O12	575.14	516.127	4.5791	[M+CH3COO]-	0.116209	3	0.7316	rp	14534-61-3	153946	HMDB0030705	-	-	30781.2	39528.9	15292.3	36759.4	36311.2	36353.3	-
MW0153402	T3_negative	Mascaroside	Terpenoids	Ditepenoids	C26H36O11	583.22	524.226	4.659	[M+CH3COO]-	3.60196	3	0.7311	rp	55465-97-9	442057	HMDB0035603	-	C09132	7910.46	8346.61	828.15	3408.27	3667	3515.72	-
MW0129675	T3_negative	1,3-Diphenylpropan-2-ol	Alcohol and amines	Alcohols	C15H16O	211.11	212.12	1.7844	[M-H]-	8.21721	3	0.728	rp	5381-92-0	138478	HMDB0135544	-	-	8.54858e+06	8.54368e+06	7.94178e+06	8.42031e+06	8.42416e+06	8.51718e+06	-
MW0153880	T3_negative	Met-Trp	Amino acids and derivatives	Amino acids and derivatives	C16H21N3O3S	334.125	335.13	0.7264	[M-H]-	0.90575	3	0.7279	rp	60535-02-6	3080870	HMDB0028984	23710	-	4203.34	3155.57	3575.31	4232.63	4067.36	4107.35	-
MW0143293	T3_negative	4'-Demethylpodophyllotoxin	Lignans and Coumarins	Lignans	C21H20O8	399.112	400.116	4.0569	[M-H]-	6.2815	3	0.7278	rp	40505-27-9	122667	-	-	-	58417.8	56073.9	60797.1	68803.3	69897.7	67922.4	-
MW0111393	T3_negative	(1xi,2xi)-1-(4-Hydroxyphenyl)-1,2,3-propanetriol 2-O-beta-D-glucopyranoside	Benzene and substituted derivatives	Benzene and substituted derivatives	C15H22O9	381.096	346.126	2.2065	[M+Cl]-	0.956	3	0.7267	rp	84744-60-5	75614524	HMDB0040601	-	-	19473.4	20693.6	18808.2	20337.7	20436.4	20677.3	-
MW0154742	T3_negative	O-Methylpsychotrine	Alkaloids	Alkaloids	C29H38N2O4	477.269	478.283	4.7392	[M-H]-	13.9907	3	0.7265	rp	523-01-3	65033	-	-	C17411	37602.4	39893.9	41010.9	36663.8	38107.1	37716.9	-
MEDL02009	T3_negative	beta-Lactose	Others	Saccharides	C12H22O11	379.067	342.116	3.2591	[M+K-2H]-	2.80497	3	0.7261	rp	5965-66-2	6134	HMDB0041627	-	C01970	6509.23	5317.66	9732.35	6574.01	5867.09	6531.95	-
MEDN0374	T3_negative	(±)9-HpODE	Lipids	Free fatty acids	C18H32O4	311.223	312.23	6.3826	[M-H]-	0.268301	3	0.7261	rp	5502-91-0	5282856	HMDB0062434	-	C14827	132574	134364	139342	133984	134716	134778	ko00591,ko01100
MW0156544	T3_negative	Sarothralin	Benzene and substituted derivatives	Benzene and substituted derivatives	C31H34O8	533.224	534.225	3.5184	[M-H]-	9.05505	3	0.7257	rp	96624-40-7	354448	-	-	C09969	26249.9	30654.2	24641.8	28222.5	28216.5	27998.9	-
MEDL02585	T3_negative	Veranisatin B	Terpenoids	Sesquiterpenoids	C16H20O9	401.109	356.111	2.1669	[M+HCOO]-	2.41582	3	0.7246	rp	153445-93-3	127871	HMDB0040664	-	-	203144	202286	198069	204993	207535	207427	-
MW0124205	T3_negative	Gambogic acid	Organic acids	Organic acids	C38H44O8	687.325	628.304	6.1165	[M+CH3COO]-	11.081	3	0.7233	rp	2752-65-0	9852185	HMDB0034095	-	-	67087.8	66715.6	49186.8	67014.6	67353.5	67262.4	-
MW0112238	T3_negative	2-O-(4-O-Methyl-a-D-glucopyranuronosyl)-D-xylose	Others	Saccharides	C12H20O11	339.086	340.101	0.7558	[M-H]-	1.096	3	0.7233	rp	7382-52-7	131750923	HMDB0029917	-	-	14653.8	12988.9	11615	12021.3	12285.7	11720.2	-
MW0110470	T3_negative	Virginiamycin factor S	Others	Lactones	C43H49N7O10	822.347	823.354	5.9473	[M-H]-	1.10402	3	0.7231	rp	23152-29-6	5388936	-	68952	-	781388	718264	673594	713803	715804	718551	-
MEDN0236	T3_negative	Raffinose	Others	Saccharides	C18H32O16	1007.33	504.169	3.9886	[2M-H]-	0.913313	3	0.723	rp	512-69-6	439242	HMDB0003213	-	C00492	26151.7	25865.2	31572	31869.3	33501	33304.1	ko00052,ko01100,ko02010
MW0149429	T3_negative	Gambiriin C	Flavonoids	Flavones	C30H26O11	607.121	562.148	3.3172	[M+HCOO]-	4.96407	3	0.7224	rp	76236-89-0	156680	-	-	-	4469.55	19521.6	6445.72	6963.27	8248.96	7689.93	-
MEDN0211	T3_negative	Pentitol	Others	Saccharides	C5H12O5	151.061	152.069	0.7362	[M-H]-	1.184	3	0.7213	rp	6917-36-8	827	HMDB0000568	-	-	1406.19	3073.26	2812.88	2564.64	2600.13	2570.57	-
MEDL00344	T3_negative	Glycyl-L-tyrosine	Amino acids and derivatives	Amino acids and derivatives	C11H14N2O4	475.183	238.095	3.6466	[2M-H]-	0.44464	3	0.7208	rp	658-79-7	92829	HMDB0028853	23813	-	530832	494876	487540	492415	497817	498015	-
MW0110468	T3_negative	Vinylacetylglycine	Amino acids and derivatives	Amino acids and derivatives	C6H9NO3	190.035	143.058	0.7362	[M+NH4-2H]-	1.76152	3	0.7203	rp	73122-61-9	53477718	HMDB0000894	5851	-	103847	99128.6	100150	108544	106911	107411	-
MW0119425	T3_negative	3-Benzyl-5-ethyl-1,3,5-thiadiazinane-2-thione	Benzene and substituted derivatives	Benzene and substituted derivatives	C12H16N2S2	251.068	252.076	1.2087	[M-H]-	1.275	3	0.7191	rp	23515-00-6	99602	-	-	-	2543.72	2577.82	2351.32	3424.29	3680.64	3705.82	-
MW0137297	T3_negative	Afzelechin-(4alpha->8)-afzelechin	Flavonoids	Flavanols	C30H26O10	598.149	546.153	3.0611	[M+Cl+NH3]-	4.81548	3	0.7185	rp	101339-37-1	442671	HMDB0033974	-	-	17687.4	20058.8	21196.2	20951.7	21067.1	20693.5	-
MW0009822	T3_negative	Sulprofos	Benzene and substituted derivatives	Benzene and substituted derivatives	C12H19O2PS3	321.021	322.029	1.0215	[M-H]-	1.3025	3	0.7185	rp	35400-43-2	37125	-	-	C19016	5437.88	5720.93	6402.37	5390.59	5423.53	5399.33	-
MEDN0561	T3_negative	Spaglumic acid	Amino acids and derivatives	Amino acids and derivatives	C11H16N2O8	356.085	304.091	1.8235	[M+Cl+NH3]-	6.59283	3	0.7167	rp	3106-85-2	188803	HMDB0001067	-	C12270	11845.9	16120.9	13225.4	16277.5	15554.8	16192.3	ko00250,ko01100
MW0110123	T3_negative	N2-Tryptophyllysine	Amino acids and derivatives	Amino acids and derivatives	C17H24N4O3	391.197	332.185	4.1461	[M+CH3COO]-	1.74088	3	0.7144	rp	51790-14-8	6452501	-	-	-	352874	349732	330187	358121	361199	360568	-
MEDN0234	T3_negative	Globotriose	Others	Saccharides	C18H32O16	541.119	504.169	2.5626	[M+K-2H]-	4.72226	3	0.714	rp	1109-28-0 | 33404-34-1 | 66580-68-5	871	HMDB0001262	-	C00420	6917.43	6974.17	14544.7	7763.2	7657.1	7763.02	-
MW0147045	T3_negative	Canaliculatol	Heterocyclic compounds	Heterocyclic compounds	C42H32O9	679.187	680.205	4.3211	[M-H]-	15.3497	3	0.7115	rp	114488-83-4	442696	-	-	C10249	13614.5	10422.9	13023.1	13594.1	13592.9	13655.3	-
MW0146887	T3_negative	Brucein D	Others	Lactones	C20H26O9	445.125	410.158	2.5426	[M+Cl]-	1.66424	3	0.7101	rp	21499-66-1	441788	-	-	C08752	15469.3	16673	10735.8	15894.8	15862	15437.1	-
MW0110892	T3_negative	Selexipag	Alcohol and amines	Amines	C26H32N4O4S	555.223	496.214	4.9192	[M+CH3COO]-	9.86018	3	0.7086	rp	475086-01-2	9913767	-	45262	-	13938.3	12300.5	13896	16977.9	17191	17177	-
MEDN1013	T3_negative	2'-Deoxyadenosine-5'-monophosphate	Nucleotides and derivatives	Nucleotides and derivatives	C10H14N5O6P	331.069	331.068	2.2023	[M-]-	0.0555942	3	0.7069	rp	653-63-4	12599	HMDB0000905	3461	C00360	741326	879691	628594	701957	703258	704238	ko00230,ko01100,ko01232
MW0156453	T3_negative	Ryanodine	Terpenoids	Ditepenoids	C25H35NO9	552.245	493.231	4.7592	[M+CH3COO]-	2.32371	3	0.7054	rp	15662-33-6	11317883	-	-	-	18230.7	21007.3	18028.5	20992.1	20931.5	20789.2	-
MW0128010	T3_negative	6,8-Di-C-glucopyranosylnaringenin	Others	Ketone compounds	C27H32O15	631.14	596.174	3.3	[M+Cl]-	1.87966	3	0.7051	rp	81446-26-6	14427359	HMDB0037407	-	-	17386.5	17008.1	13690.8	17469.2	17748.3	17708.8	-
MW0138375	T3_negative	(S)-7-(((2-O-6-Deoxy-alpha-L-mannopyranosyl)-beta-D-glucopyranosyl)oxy)-2,3-dihydro-5-hydroxy-2-(3-hydroxy-4-methoxyphenyl)-4H-1-benzopyran-4-one	Flavonoids	Flavanones	C28H34O15	609.181	610.19	3.8345	[M-H]-	5.17779	3	0.7045	rp	13241-33-3	442439	HMDB0030748	3679	C09806	7302.08	7256.69	26647.4	14671	14707.3	14054.7	ko00941
MW0124266	T3_negative	Gravacridonetriol	Others	Ketone compounds	C19H19NO6	356.119	357.121	3.0411	[M-H]-	1.9065	3	0.7045	rp	59086-94-1	21586648	HMDB0029330	-	-	21268.3	23166.5	16628.3	18603.4	19541.6	17816.8	-
MW0004589	T3_negative	4-allyl-5-[(2,3-dimethylphenoxy)methyl]-4H-1,2,4-triazole-3-thiol	Phenolic acids	Phenolic acids	C14H17N3OS	274.104	275.109	0.7362	[M-H]-	1.91775	3	0.7043	rp	669705-39-9	1092844	-	-	-	13820	13500.8	12189.8	14324.3	14276.5	14026.5	-
MW0153280	T3_negative	Lys-Trp	Amino acids and derivatives	Amino acids and derivatives	C17H24N4O3	391.197	332.185	4.3921	[M+CH3COO]-	3.91236	3	0.7039	rp	50674-18-5	4369395	HMDB0028962	-	-	173201	166931	158465	174931	175989	175754	-
MW0115088	T3_negative	Parishin	Phenolic acids	Phenolic acids	C45H56O25	1031.28	996.311	3.5066	[M+Cl]-	1.93945	3	0.7038	rp	62499-28-9	10557926	-	-	-	5680.46	4650.29	4150.86	4086.93	4187.2	4322.17	-
MW0104229	T3_negative	Spiro[2h-benzimidazole-2,3'-[3h]indol]-2'(1'h)-one, 1'-acetyl-1,3-dihydro-	Organic acids	Organic acids	C16H13N3O2	278.089	279.101	1.6456	[M-H]-	1.94175	3	0.7037	rp	21943-58-8	270247	-	-	-	1164.53	1127.61	919.05	1740.28	1705.71	1726.59	-
MW0052939	T3_negative	Forskolin	Terpenoids	Ditepenoids	C22H34O7	445.205	410.231	3.6751	[M+Cl]-	16.144	3	0.7028	rp	66575-29-9 | 66428-89-5	47936	-	53589	C09076	122783	258313	158705	199760	209109	210571	-
MW0105404	T3_negative	Acesulfame potassium	Heterocyclic compounds	Heterocyclic compounds	C4H4KNO4S	199.941	200.95	0.8537	[M-H]-	2.027	3	0.7018	rp	55589-62-3	11074431	-	73544	-	32009	28262.1	26515.8	33317.3	33926.6	33967.9	-
MW0144882	T3_negative	Allatostatin IV	Amino acids and derivatives	Amino acids and derivatives	C45H68N12O12	1003.47	968.508	4.7392	[M+Cl]-	2.02993	3	0.7017	rp	123338-13-6	11853851	-	-	-	13089.5	16024.8	14666	15576.1	16145.7	16096.9	-
MW0125392	T3_negative	N-(4,6-diphenylpyrimidin-2-yl)butanamide	Alcohol and amines	Amines	C20H19N3O	352.115	317.153	2.0422	[M+Cl]-	2.03075	3	0.7017	rp	820961-65-7	11392960	-	-	-	7005.2	6764.3	7270.5	7325.86	7412.2	7354.65	-
MW0146543	T3_negative	Aconitan-14-one, 7,8-dihydroxy-20-ethyl-4-(((2-(3-methyl-2,5-dioxo-1-pyrrolidinyl)benzoyl)oxy)methyl)-1,6,16-trimethoxy-, (1-alpha,4(S),6-beta,16-beta)-	Benzene and substituted derivatives	Benzene and substituted derivatives	C36H46N2O10	665.296	666.315	5.8739	[M-H]-	19.1231	3	0.7002	rp	123497-99-4	441711	-	-	C08662	29213	29970.9	25208.2	30292.4	30546.7	30555.5	-
MEDP1799	T3_negative	Quinaldic acid	Organic acids	Organic acids	C10H7NO2	345.079	173.048	1.4573	[M+NH4-2H]-	19.3428	3	0.6997	rp	93-10-7	7124	HMDB0000842	5805	C06325	32300.3	28672.5	23441	25879.1	26555.1	26390.3	-
MW0156300	T3_negative	[(1R,2S,3R,6R,8S,12S,13S,14R,15R,16S,17S)-12,15,16-trihydroxy-9,13,17-trimethyl-4,11-dioxo-5,18-dioxapentacyclo[12.5.0.01,6.02,17.08,13]nonadec-9-en-3-yl] (2R)-2-acetyloxy-2-methylbutanoate	Terpenoids	Triterpene	C27H36O11	581.222	536.226	4.3046	[M+HCOO]-	0.696331	3	0.6987	rp	59938-97-5	44576302	HMDB0036888	-	C08777	40855	40473.3	38560	41875.9	42044.2	42047.1	-
MEDL00375	T3_negative	Oglufanide	Amino acids and derivatives	Amino acids and derivatives	C16H19N3O5	332.125	333.132	3.4778	[M-H]-	0.330918	3	0.6978	rp	38101-59-6	100094	HMDB0028830	-	-	20879.6	21908	20852.9	21745.9	21986.3	21974.1	-
MW0105598	T3_negative	alpha-Guanidinoglutaric acid	Organic acids	Organic acids	C6H11N3O4	377.145	189.075	3.1624	[2M-H]-	5.44107	3	0.6975	rp	73477-53-9	135313	-	-	C03140	38356.3	30236.9	21123.1	36981.8	37167.4	35322.6	-
MW0117270	T3_negative	Pac-1	GP	PA	C23H28N4O2	429.177	392.221	4.1461	[M+K-2H]-	15.2339	3	0.6973	rp	315183-21-2	9675990	-	-	-	266362	247807	247959	261097	262510	261155	-
MW0017142	T3_negative	cis-3-Hexenyl b-primeveroside	Lipids	Free fatty acids	C17H30O10	393.176	394.184	3.9505	[M-H]-	2.2435	3	0.6969	rp	132278-37-6	131751183	HMDB0031690	-	-	93965.7	91073.1	58821	65648.3	65469.2	65611.8	-
MW0139010	T3_negative	Mulberrofuran A	Heterocyclic compounds	Heterocyclic compounds	C25H28O4	391.197	392.199	4.9192	[M-H]-	15.3627	3	0.6966	rp	68978-04-1	5281332	HMDB0033656	-	C08846	55290.3	54898	52618.3	55018.6	55194.6	55191.9	-
MW0104838	T3_negative	2-Phenylglycine	Amino acids and derivatives	Amino acids and derivatives	C8H9NO2	343.103	151.063	3.3586	[M+CH3COO]-	7.94803	3	0.6961	rp	2835-06-5	3866	HMDB0002210	6549	-	12762	34245.7	32358.7	34134.1	34024.4	34279.7	-
MW0143899	T3_negative	6-tuliposide B	Others	Lactones	C11H18O9	293.08	294.095	0.748	[M-H]-	2.29425	3	0.6958	rp	244105-18-8	25034024	-	-	C21186	2361.1	4551.78	4751.87	4799.95	4131.27	4935.64	-
MW0168215	T3_negative	Raucaffricine	Alkaloids	Alkaloids	C27H32N2O8	1023.42	512.216	1.7844	[2M-H]-	3.62761	3	0.6953	rp	31282-07-2	5280486	-	-	C02074	135999	146632	129058	138418	134896	135265	ko00901,ko01110
MW0139445	T3_negative	Psoromic acid	Organic acids	Organic acids	C18H14O8	357.062	358.069	5.6909	[M-H]-	1.56712	3	0.6951	rp	7299-11-8	23725	-	43642	-	64257.2	64675.1	58881.7	65663.3	66924.7	67002.7	-
MW0126905	T3_negative	Uncarine A	Alkaloids	Plumerane	C21H24N2O4	735.347	368.174	4.7592	[2M-H]-	9.17943	3	0.6927	rp	6899-73-6	188999	-	-	C17593	118076	118384	127047	129347	131429	130563	-
MW0105326	T3_negative	5-Methoxycarbonylamino-N-acetyltryptamine	Tryptamines,Cholines,Pigments	Tryptamines	C14H17N3O3	274.12	275.127	2.6513	[M-H]-	2.47875	3	0.6917	rp	190277-13-5	4284525	-	-	-	2663.89	2618.45	2128.15	2622.54	2584.9	2648.04	-
mws0895	T3_negative	Genistin	Flavonoids	Isoflavones	C21H20O10	491.119	432.106	4.7392	[M+CH3COO]-	1.47761	3	0.6906	rp	529-59-9	5281377	HMDB0033988	45735	C09126	166267	139955	150853	161592	164418	163289	ko00943
MW0110317	T3_negative	Tyrosyl-Valine	Amino acids and derivatives	Amino acids and derivatives	C14H20N2O4	437.122	280.142	3.5085	[M+Cl]-	24.3485	3	0.6906	rp	17355-09-8	7009560	-	-	-	472859	463798	448738	477812	481748	477913	-
MEDN0068	T3_negative	S-(5-Adenosy)-L-Homocysteine	Amino acids and derivatives	Amino acids and derivatives	C14H20N6O5S	383.118	384.122	1.0085	[M-H]-	8.78998	3	0.6904	rp	979-92-0	439155	HMDB0000939	-	C00021	11095.5	5552.33	7193.91	9471.59	9960.5	9941.22	ko00270,ko01100,ko01230,ko01240
MW0112732	T3_negative	Isochlorogenic acid A	Phenolic acids	Phenolic acids	C25H24O12	389.072	516.127	1.8861	[M+Cl]-	19.0405	3	0.6894	rp	2450-53-5 | 89919-62-0 | 879305-14-3	6474310	HMDB0029280	-	C02733	31694.2	33234.4	32614.1	33774.3	33317.6	33376.7	-
MW0109216	T3_negative	L-phenylalanyl-L-valine	Amino acids and derivatives	Amino acids and derivatives	C14H20N2O3	407.076	264.147	2.4878	[M+Cl]-	17.9532	3	0.6885	rp	3918-90-9	7359122	HMDB0029008	65135	-	2424.42	3404.25	873.34	2989.12	3314.7	3267.9	-
MW0017098	T3_negative	Chrodrimanin B	Others	Lactones	C27H32O8	483.198	484.21	4.5395	[M-H]-	2.64719	3	0.688	rp	132196-54-4	101565496	-	-	-	4260.61	6069.11	5494.69	4793.47	4917.49	4872.57	-
MW0148157	T3_negative	Daphnoline	Lignans and Coumarins	Lignans	C35H36N2O6	579.241	580.257	2.026	[M-H]-	18.4584	3	0.6878	rp	479-36-7	261477	-	-	C09418	9584.03	11757.8	10803.7	8858.48	9355.97	8999.44	-
MW0159322	T3_negative	Veratridine	Alkaloids	Alkaloids	C36H51NO11	672.322	673.346	3.3397	[M-H]-	22.456	3	0.6878	rp	71-62-5	6280	-	3688	-	7723.35	7151.32	4494.1	6641.66	6700.46	6694.56	-
MW0137619	T3_negative	Catechin pentaacetate	Others	Lactones	C25H24O11	519.135	500.132	1.8789	[M+F]-	6.6891	3	0.6874	rp	16198-01-9	5315742	-	44485	-	7223.3	11474.5	15592	11327.8	11117.3	11085.2	-
MEDP0403	T3_negative	2'-Deoxycytidine	Nucleotides and derivatives	Nucleotides and derivatives	C9H13N3O4	262.057	227.091	1.0019	[M+Cl]-	8.03218	3	0.6872	rp	951-77-9	13711	HMDB0000014	3367	C00881	130988	73516.3	199244	197148	204010	199375	ko00240,ko01100,ko01232,ko02010
MW0103314	T3_negative	1-Methylinosine	Nucleotides and derivatives	Nucleotides and derivatives	C11H14N4O5	369.067	282.096	0.8146	[M+Cl]-	4.28451	3	0.6871	rp	2140-73-0	65095	HMDB0002721	3780	-	100284	80022.8	111542	92887.1	92336.4	93203.7	-
MW0128216	T3_negative	(E)-1,7-bis(4-hydroxyphenyl)hept-4-en-3-one	Others	Ketone compounds	C19H20O3	295.129	296.141	3.0411	[M-H]-	13.3173	3	0.687	rp	56973-65-0	23786382	HMDB0138206	-	-	14134.6	13073.3	12277.4	13353.1	13341.2	13220.3	-
MEDL01854	T3_negative	Demethoxycurcumin	Phenolic acids	Phenolic acids	C20H18O5	357.113	338.115	3.3986	[M+F]-	10.3647	3	0.6864	rp	22608-11-3	5469424	HMDB0033801	-	-	8067.13	2399.81	2933.51	4854.51	4606.44	4527.12	-
MW0145019	T3_negative	Amataine	Alkaloids	Alkaloids	C43H48N4O6	775.378	716.357	5.7696	[M+CH3COO]-	8.96277	3	0.6863	rp	31148-60-4	441539	-	-	C08433	215295	209608	198195	208917	209360	210127	-
MW0108082	T3_negative	Lys-Tyr	Amino acids and derivatives	Amino acids and derivatives	C15H23N3O4	416.14	309.169	2.1223	[M-H]-	13.5848	3	0.6858	rp	35978-98-4	7021820	HMDB0028963	-	-	35523.8	37590.9	19773.5	35860.6	36602.9	35792.6	-
MEDL01999	T3_negative	Floionolic acid	Lipids	Free fatty acids	C18H36O5	331.24	332.256	5.6714	[M-H]-	24.6816	3	0.6858	rp	17705-68-9	5282938	HMDB0034295	-	C19621	64351.5	60488.6	62397.3	66359.2	67066.5	67095.7	ko00073
MW0117145	T3_negative	3,6-Dimethylmangostin	Flavonoids	Other Flavonoids	C26H30O6	437.202	438.204	4.1252	[M-H]-	2.827	3	0.6841	rp	15404-76-9	231412	HMDB0036597	-	-	2201.74	1970.22	5372.69	1262.53	1262.04	949.57	-
MW0005550	T3_negative	5-Amino-2-(p-toluidino)benzenesulphonic acid	Benzene and substituted derivatives	Benzene and substituted derivatives	C13H14N2O3S	337.064	278.072	0.9778	[M+CH3COO]-	20.6647	3	0.6837	rp	91-31-6	66672	-	96353	-	7884.5	12465.3	8508.43	11345.4	12301	11724.5	-
MW0136623	T3_negative	6''-Caffeoylhyperin	Heterocyclic compounds	Heterocyclic compounds	C30H26O15	661.1	626.127	2.0159	[M+Cl]-	2.92208	3	0.682	rp	84575-22-4	131752204	HMDB0037539	-	-	4820.96	2214.49	2462.24	2454.01	2485.44	2292.82	-
MW0146926	T3_negative	Butrin	Flavonoids	Flavones	C27H32O15	595.169	596.174	3.3188	[M-H]-	2.56311	3	0.6817	rp	492-13-7	164630	-	-	C09616	684113	649807	596652	674852	677505	677252	-
[truncated: 749 more rows]

## Sheet: Supplemental Table 3
Supplemental Table 2 RNA-seq data quality analysis
Sample	Total Raw Reads(M)	Total Clean Reads(M)	Total Clean Bases(M)	Clean Reads Q20	Clean Reads Q30	Clean Reads Ratio
[truncated: 9 more rows]

## Sheet: Supplemental Table 4
Supplemental Table3 DEGs of Model vs Control
[truncated: 2,576 more rows]

[truncated: 1 more sheets: Supplemental Table 5]
